# Supplementary material for: A wake-up call: Sleep physiology and related translational discrepancies in studies of rapid-acting antidepressants
Source: Prog Neurobiol. Author manuscript; Available in PMC 2022 Oct 20. (PMC9583188; doi:10.1016/j.pneurobio.2021.102140)
Supplement: Alitalo et al 2021-Supplementary Spreadsheet [file NIHMS1842791-supplement-Alitalo_et_al_2021-Supplementary_Spreadsheet.xlsx]

## Sheet: S1A-Preclinical
Authors	Title	Year	Source title	Volume	Issue	Art. No.	Page start	Page end	Cited by	IF	IF % (field)	DOI	PubMed ID	Top100	sleepcount
Bruns A Mueggler T Künnecke B Risterucci C Prinssen EP Wettstein JG von Kienlin M	"Domain gauges": A reference system for multivariate profiling of brain fMRI activation patterns induced by psychoactive drugs in rats	2015	NeuroImage	112			70	85	11	5.902	92.932	10.1016/j.neuroimage.2015.02.032	25724758	FALSE	1
De Carvalho Cartágenes S Fernandes LMP Carvalheiro TCVS De Sousa TM Gomes ARQ Monteiro MC De Oliveira Paraense RS Crespo-López ME Lima RR Fontes-Júnior EA Prediger RD Maia CSF	"Special K" drug on adolescent rats: Oxidative damage and neurobehavioral impairments	2019	Oxidative Medicine and Cellular Longevity	2019		5452727			3	5.076	71.538	10.1155/2019/5452727	31001375	FALSE	0
Zanos P Highland JN Stewart BW Georgiou P Jenne CE Lovett J Morris PJ Thomas CJ Moaddel R Zarate CA Gould TD	(2R,6R)-hydroxynorketamine exerts mGlu2 receptordependent antidepressant actions	2019	Proceedings of the National Academy of Sciences of the United States of America	116	13		6441	6450	31	9.412	89.437	10.1073/pnas.1819540116	30867285	FALSE	0
Yamaguchi J-I Toki H Qu Y Yang C Koike H Hashimoto K Mizuno-Yasuhira A Chaki S	(2R,6R)-Hydroxynorketamine is not essential for the antidepressant actions of (R)-ketamine in mice	2018	Neuropsychopharmacology	43	9		1900	1907	30	6.751	92.878	10.1038/s41386-018-0084-y	29802366	FALSE	0
Chou D Peng H-Y Lin T-B Lai C-Y Hsieh M-C Wen Y-C Lee A-S Wang H-H Yang P-S Chen G-D Ho Y-C	(2R,6R)-hydroxynorketamine rescues chronic stress-induced depression-like behavior through its actions in the midbrain periaqueductal gray	2018	Neuropharmacology	139			1	12	24	4.431	79.676	10.1016/j.neuropharm.2018.06.033	29953886	FALSE	0
Masaki Y Kashiwagi Y Watabe H Abe K	(R)- and (S)-ketamine induce differential fMRI responses in conscious rats	2019	Synapse	73	12	e22126			11	2.318	27.491	10.1002/syn.22126	31397936	FALSE	0
Ago Y Tanabe W Higuchi M Tsukada S Tanaka T Yamaguchi T Igarashi H Yokoyama R Seiriki K Kasai A Nakazawa T Nakagawa S Hashimoto K Hashimoto H	(R)-Ketamine Induces a Greater Increase in Prefrontal 5-HT Release Than (S)-Ketamine and Ketamine Metabolites via an AMPA Receptor-Independent Mechanism	2019	The international journal of neuropsychopharmacology	22	10		665	674	7	0.657	11.764	10.1093/ijnp/pyz041	31325908	FALSE	0
Zhang J Qu Y Chang L Pu Y Hashimoto K	(R)-Ketamine Rapidly Ameliorates the Decreased Spine Density in the Medial Prefrontal Cortex and Hippocampus of Susceptible Mice After Chronic Social Defeat Stress	2019	The international journal of neuropsychopharmacology	22	10		675	679	1	0.657	11.764	10.1093/ijnp/pyz048	31504547	FALSE	0
Paul RK Singh NS Khadeer M Moaddel R Sanghvi M Green CE O'Loughlin K Torjman MC Bernier M Wainer IW	(R,S)-ketamine metabolites (R,S)-norketamine and (2S,6S)-hydroxynorketamine increase the mammalian target of rapamycin function	2014	Anesthesiology	121	1		149	159	73	7.067	98.438	10.1097/ALN.0000000000000285	24936922	TRUE	0
Popik P Holuj M Nikiforuk A Kos T Trullas R Skolnick P	1-Aminocyclopropanecarboxylic acid (ACPC) produces procognitive but not antipsychotic-like effects in rats	2015	Psychopharmacology	232	6		1025	1038	15	3.13	60.589	10.1007/s00213-014-3738-4	25260339	FALSE	0
Chowdhury GMI Behar KL Cho W Thomas MA Rothman DL Sanacora G	1H-[ 13C]-nuclear magnetic resonance spectroscopy measures of ketamine's effect on amino acid neurotransmitter metabolism	2012	Biological Psychiatry	71	11		1022	1025	80	12.095	95.781	10.1016/j.biopsych.2011.11.006	22169441	TRUE	0
Li B Hou Y Zhu M Bao H Nie J Zhang GY Shan L Yao Y Du K Yang H Li M Zheng B Xu X Xiao C Du J	3′-Deoxyadenosine (Cordycepin) Produces a Rapid and Robust Antidepressant Effect via Enhancing Prefrontal AMPA Receptor Signaling Pathway	2016	International Journal of Neuropsychopharmacology	19	4	pyv112			12	4.333	78.402	10.1093/ijnp/pyv112	26443809	FALSE	3
Potasiewicz A Hołuj M Kos T Popik P Arias HR Nikiforuk A	3-Furan-2-yl-N-p-tolyl-acrylamide, a positive allosteric modulator of the α7 nicotinic receptor, reverses schizophrenia-like cognitive and social deficits in rats	2017	Neuropharmacology	113			188	197	25	4.431	79.676	10.1016/j.neuropharm.2016.10.002	27717880	FALSE	0
Fukumoto K Iijima M Funakoshi T Chaki S	5-HT 1A receptor stimulation in the medial prefrontal cortex mediates the antidepressant effects of mGlu2/3 receptor antagonist in mice	2018	Neuropharmacology	137			96	103	7	4.431	79.676	10.1016/j.neuropharm.2018.05.001	29738849	FALSE	0
Waelbers T Polis I Vermeire S Dobbeleir A Eersels J De Spiegeleer B Audenaert K Slegers G Peremans K	5-HT2A receptors in the feline brain: 123I-5-I-R91150 kinetics and the influence of ketamine measured with micro-SPECT	2013	Journal of Nuclear Medicine	54	8		1428	1433	11	7.887	97.368	10.2967/jnumed.112.114637	23819924	FALSE	0
Zhang K Dong C Fujita Y Fujita A Hashimoto K	5-Hydroxytryptamine-Independent antidepressant actions of (R)-Ketamine in a chronic social defeat stress model	2018	International Journal of Neuropsychopharmacology	21	2		157	163	16	4.333	78.402	10.1093/ijnp/pyx100	29155989	FALSE	0
Liu B-B Luo L Liu X-L Geng D Liu Q Yi L-T	7-Chlorokynurenic acid (7-CTKA) produces rapid antidepressant-like effects: Through regulating hippocampal microRNA expressions involved in TrkB-ERK/Akt signaling pathways in mice exposed to chronic unpredictable mild stress	2015	Psychopharmacology	232	3		541	550	41	3.13	60.589	10.1007/s00213-014-3690-3	25034119	FALSE	0
Zakhary SM Ayubcha D Ansari F Kamran K Karim M Leheste JR Horowitz JM Torres G	A behavioral and molecular analysis of ketamine in zebrafish	2011	Synapse	65	2		160	167	50	2.318	27.491	10.1002/syn.20830	20623473	TRUE	1
Orozco-Solis R Montellier E Aguilar-Arnal L Sato S Vawter MP Bunney BG Bunney WE Sassone-Corsi P	A Circadian Genomic Signature Common to Ketamine and Sleep Deprivation in the Anterior Cingulate Cortex	2017	Biological Psychiatry	82	5		351	360	33	12.095	95.781	10.1016/j.biopsych.2017.02.1176	28395871	FALSE	39
Emnett C Li H Jiang X Benz A Boggiano J Conyers S Wozniak DF Zorumski CF Reichert DE Mennerick S	A Clickable Analogue of Ketamine Retains NMDA Receptor Activity, Psychoactivity, and Accumulates in Neurons	2016	Scientific Reports	6		38808			8	3.998	76.761	10.1038/srep38808	27982047	FALSE	0
O'Donovan S Kennedy M Guinan B O'Mara S McLoughlin DM	A comparison of brief pulse and ultrabrief pulse electroconvulsive stimulation on rodent brain and behaviour	2012	Progress in Neuro-Psychopharmacology and Biological Psychiatry	37	1		147	152	17	4.361	79.217	10.1016/j.pnpbp.2011.12.012	22230649	FALSE	0
Salvat E Yalcin I Muller A Barrot M	A comparison of early and late treatments on allodynia and its chronification in experimental neuropathic pain	2018	Molecular Pain	14					5	2.696	41.882	10.1177/1744806917749683	29212409	FALSE	0
Schuelert N Dorner-Ciossek C Brendel M Rosenbrock H	A comprehensive analysis of auditory event-related potentials and network oscillations in an NMDA receptor antagonist mouse model using a novel wireless recording technology	2018	Physiological Reports	6	16	e13782			10	2.309	45.853	10.14814/phy2.13782	30155997	FALSE	0
Kreiner G Roman A Zelek-Molik A Kowalska M Nalepa I	A lack of α1A-adrenergic receptor-mediated antidepressant-like effects of S-(+)-niguldipine and B8805-033 in the forced swim test	2016	Behavioural Pharmacology	27	4		397	401	1	1.741	19.696	10.1097/FBP.0000000000000204	26588212	FALSE	0
Zanos P Nelson ME Highland JN Krimmel SR Georgiou P Gould TD Thompson SM	A negative allosteric modulator for α5 subunit- containing GABA receptors exerts a rapid and persistent antidepressant-like action without the side effects of the NMDA receptor antagonist ketamine in mice	2017	eNeuro	4	1	e0285-16.2017			46	3.544	62.177	10.1523/ENEURO.0285-16.2017	28275719	FALSE	0
Theilmann W Löscher W Socala K Frieling H Bleich S Brandt C	A new method to model electroconvulsive therapy in rats with increased construct validity and enhanced translational value	2014	Journal of Psychiatric Research	53	1		94	98	5	3.745	76.861	10.1016/j.jpsychires.2014.02.007	24607291	FALSE	0
Tsutsui-Kimura I Bouchekioua Y Mimura M Tanaka KF	A New Paradigm for Evaluating Avoidance/Escape Motivation	2017	International Journal of Neuropsychopharmacology	20	7		593	601	1	4.333	78.402	10.1093/ijnp/pyx031	28482015	FALSE	0
Uzbay T	A new target for diagnosis and treatment of CNS disorders: Agmatinergic system	2012	Current Medicinal Chemistry	19	30		5116	5121	10	4.184	76.097	10.2174/092986712803530601	22934767	FALSE	0
Kiening K Sartorius A	A new translational target for deep brain stimulation to treat depression	2013	EMBO Molecular Medicine	5	8		1151	1153	41	8.821	93.841	10.1002/emmm.201302947	23828711	FALSE	1
Profirovic J Strekalova E Urao N Krbanjevic A Andreeva AV Varadarajan S Fukai T Hen R Ushio-Fukai M Voyno-Yasenetskaya TA	A novel regulator of angiogenesis in endothelial cells: 5-hydroxytriptamine 4 receptor	2013	Angiogenesis	16	1		15	28	13	9.78	96.154	10.1007/s10456-012-9296-7	22903372	FALSE	0
Diaz-Gil D Haerter F Falcinelli S Ganapati S Hettiarachchi GK Simons JCP Zhang B Grabitz SD Duarte IM Cotten JF Eikermann-Haerter K Deng H Chamberlin NL Isaacs L Briken V Eikermann M	A novel strategy to reverse general anesthesia by scavenging with the acyclic cucurbit[n]uril-type molecular container calabadion 2	2016	Anesthesiology	125	2		333	345	17	7.067	98.438	10.1097/ALN.0000000000001199	27341276	FALSE	3
Yamanaka H Yokoyama C Mizuma H Kurai S Finnema SJ Halldin C Doi H Onoe H	A possible mechanism of the nucleus accumbens and ventral pallidum 5-HT1B receptors underlying the antidepressant action of ketamine: A PET study with macaques	2014	Translational Psychiatry	4		e342			47	5.28	86.774	10.1038/tp.2013.112	24399045	FALSE	0
Ferrer E Dunmore BJ Hassan D Ormiston ML Moore S Deighton J Long L Yang XD Stewart DJ Morrell NW	A potential role for exosomal translationally controlled tumor protein export in vascular remodeling in pulmonary arterial hypertension	2018	American Journal of Respiratory Cell and Molecular Biology	59	4		467	478	10	5.373	81.722	10.1165/rcmb.2017-0129OC	29676587	FALSE	0
D'Addario C Micale V Di Bartolomeo M Stark T Pucci M Sulcova A Palazzo M Babinska Z Cremaschi L Drago F Carlo Altamura A Maccarrone M Dell'Osso B	A preliminary study of endocannabinoid system regulation in psychosis: Distinct alterations of CNR1 promoter DNA methylation in patients with schizophrenia	2017	Schizophrenia Research	188			132	140	24	3.759	77.538	10.1016/j.schres.2017.01.022	28108228	FALSE	0
Holliday WB Gurnsey K Sweet RA Teichert T	A putative electrophysiological biomarker of auditory sensory memory encoding is sensitive to pharmacological alterations of excitatory/inhibitory balance in male macaque monkeys	2018	Journal of Psychiatry and Neuroscience	43	3		182	193	4	4.382	80.261	10.1503/jpn.170093	29688874	FALSE	0
Toki H Ichikawa T Mizuno-Yasuhira A Yamaguchi J-I	A rapid and sensitive chiral LC–MS/MS method for the determination of ketamine and norketamine in mouse plasma, brain and cerebrospinal fluid applicable to the stereoselective pharmacokinetic study of ketamine	2018	Journal of Pharmaceutical and Biomedical Analysis	148			288	297	16	3.209	66.748	10.1016/j.jpba.2017.09.033	29126076	FALSE	0
Canever L Oliveira L De Luca RD'A Correa PTF Fraga DDB Matos MP Scaini G Quevedo J Streck EL Zugno AI	A rodent model of schizophrenia reveals increase in creatine kinase activity with associated behavior changes	2010	Oxidative Medicine and Cellular Longevity	3	6				22	5.076	71.538	10.4161/oxim.3.6.13446	21270541	FALSE	0
Newman EL Terunuma M Wang TL Hewage N Bicakci MB Moss SJ Debold JF Miczek KA	A Role for Prefrontal Cortical NMDA Receptors in Murine Alcohol-Heightened Aggression	2018	Neuropsychopharmacology	43	6		1224	1234	6	6.751	92.878	10.1038/npp.2017.253	29052618	FALSE	0
Sun X Sun C Zhai L Dong W	A Selective M1 and M3 Receptor Antagonist, Penehyclidine Hydrochloride, Exerts Antidepressant-Like Effect in Mice	2019	Neurochemical Research	44	12		2723	2732	2	3.038	48.453	10.1007/s11064-019-02891-5	31606838	FALSE	0
Moretti M Werle I da Rosa PB Neis VB Platt N Souza SVS Rodrigues ALS	A single coadministration of subeffective doses of ascorbic acid and ketamine reverses the depressive-like behavior induced by chronic unpredictable stress in mice	2019	Pharmacology Biochemistry and Behavior	187		172800			2	2.519	45.435	10.1016/j.pbb.2019.172800	31678791	FALSE	0
Réus GZ Carlessi AS Titus SE Abelaira HM Ignácio ZM da Luz JR Matias BI Bruchchen L Florentino D Vieira A Petronilho F Quevedo J	A single dose of S-ketamine induces long-term antidepressant effects and decreases oxidative stress in adulthood rats following maternal deprivation	2015	Developmental Neurobiology	75	11		1268	1281	34	3.935	74.525	10.1002/dneu.22283	25728399	FALSE	0
Du Jardin KG Müller HK Sanchez C Wegener G Elfving B	A single dose of vortioxetine, but not ketamine or fluoxetine, increases plasticity-related gene expression in the rat frontal cortex	2016	European Journal of Pharmacology	786			29	35	12	3.263	64.63	10.1016/j.ejphar.2016.05.029	27235984	FALSE	0
Wang J Goffer Y Xu D Tukey DS Shamir DB Eberle SE Zou AH Blanck TJJ Ziff EB	A single subanesthetic dose of ketamine relieves depression-like behaviors induced by neuropathic pain in rats	2011	Anesthesiology	115	4		812	821	96	7.067	98.438	10.1097/ALN.0b013e31822f16ae	21934410	TRUE	0
Kyeremanteng C James J MacKay J Merali Z	A study of brain and serum brain-derived neurotrophic factor protein in wistar and wistar-kyoto rat strains after electroconvulsive stimulus	2012	Pharmacopsychiatry	45	6		244	249	22	4.34	81.413	10.1055/s-0032-1306278	22454252	FALSE	1
Wesseling H Rahmoune H Tricklebank M Guest PC Bahn S	A targeted multiplexed proteomic investigation identifies ketamine-induced changes in immune markers in rat serum and expression changes in protein kinases/phosphatases in rat brain	2015	Journal of Proteome Research	14	1		411	421	23	4.074	85.065	10.1021/pr5009493	25363195	FALSE	0
El Arfani A Parthoens J Demuyser T Servaes S De Coninck M De Deyn PP Van Dam D Wyckhuys T Baeken C Smolders I Staelens S	Accelerated high-frequency repetitive transcranial magnetic stimulation enhances motor activity in rats	2017	Neuroscience	347			103	110	9	3.056	50.369	10.1016/j.neuroscience.2017.01.045	28189610	FALSE	0
Enomoto S Shimizu K Nibuya M Suzuki E Nagata K Kondo T	Activated brain-derived neurotrophic factor/TrkB signaling in rat dorsal and ventral hippocampi following 10-day electroconvulsive seizure treatment	2017	Neuroscience Letters	660			45	50	8	2.274	26.753	10.1016/j.neulet.2017.09.011	28890399	FALSE	0
Coddou C Yan Z Obsil T Pablo Huidobro-Toro J Stojilkovic SS	Activation and regulation of purinergic P2X receptor channels	2011	Pharmacological Reviews	63	3		641	683	327	17.395	99.444	10.1124/pr.110.003129	21737531	FALSE	0
Carreno FR Donegan JJ Boley AM Shah A DeGuzman M Frazer A Lodge DJ	Activation of a ventral hippocampus-medial prefrontal cortex pathway is both necessary and sufficient for an antidepressant response to ketamine	2016	Molecular Psychiatry	21	9		1298	1308	67	12.384	96.47	10.1038/mp.2015.176	26619811	TRUE	0
Li C-F Chen X-M Chen S-M Mu R-H Liu B-B Luo L Liu X-L Geng D Liu Q Yi L-T	Activation of hippocampal BDNF signaling is involved in the antidepressant-like effect of the NMDA receptor antagonist 7-chlorokynurenic acid	2016	Brain Research	1630			73	82	9	2.733	42.62	10.1016/j.brainres.2015.11.005	26562663	FALSE	0
Szewczyk B Pochwat B Rafało A Palucha-Poniewiera A Domin H Nowak G	Activation of mTOR dependent signaling pathway is a necessary mechanism of antidepressant-like activity of zinc	2015	Neuropharmacology	99			517	526	29	4.431	79.676	10.1016/j.neuropharm.2015.08.026	26297535	FALSE	0
Pałucha-Poniewiera A Szewczyk B Pilc A	Activation of the mTOR signaling pathway in the antidepressant-like activity of the mGlu5 antagonist MTEP and the mGlu7 agonist AMN082 in the FST in rats	2014	Neuropharmacology	82			59	68	30	4.431	79.676	10.1016/j.neuropharm.2014.03.001	24631968	FALSE	0
Ghosal S Bang E Yue W Hare BD Lepack AE Girgenti MJ Duman RS	Activity-Dependent Brain-Derived Neurotrophic Factor Release Is Required for the Rapid Antidepressant Actions of Scopolamine	2018	Biological Psychiatry	83	1		29	37	50	12.095	95.781	10.1016/j.biopsych.2017.06.017	28751069	TRUE	0
Fukumoto K Fogaca MV Liu R-J Duman C Kato T Li X-Y Duman RS	Activity-dependent brain-derived neurotrophic factor signaling is required for the antidepressant actions of (2R,6R)-hydroxynorketamine	2019	Proceedings of the National Academy of Sciences of the United States of America	116	1		297	302	37	9.412	89.437	10.1073/pnas.1814709116	30559184	FALSE	0
Hasegawa S Yoshimi A Mouri A Uchida Y Hida H Mishina M Yamada K Ozaki N Nabeshima T Noda Y	Acute administration of ketamine attenuates the impairment of social behaviors induced by social defeat stress exposure as juveniles via activation of α-amino-3-hydroxy-5-methyl-4-isoxazolepropionic acid (AMPA) receptors	2019	Neuropharmacology	148			107	116	4	4.431	79.676	10.1016/j.neuropharm.2018.12.020	30590060	FALSE	0
Yang C Hu Y-M Zhou Z-Q Zhang G-F Yang J-J	Acute administration of ketamine in rats increases hippocampal BDNF and mTOR levels during forced swimming test	2013	Upsala Journal of Medical Sciences	118	1		3	8	85	1.955	58.485	10.3109/03009734.2012.724118	22970723	TRUE	0
Rezin GT Gonçalves CL Daufenbach JF Fraga DB Santos PM Ferreira GK Hermani FV Comim CM Quevedo J Streck EL	Acute administration of ketamine reverses the inhibition of mitochondrial respiratory chain induced by chronic mild stress	2009	Brain Research Bulletin	79	6		418	421	46	3.37	59.594	10.1016/j.brainresbull.2009.03.010	19393724	FALSE	1
Neis VB Bettio LEB Moretti M Rosa PB Ribeiro CM Freitas AE Gonçalves FM Leal RB Rodrigues ALS	Acute agmatine administration, similar to ketamine, reverses depressive-like behavior induced by chronic unpredictable stress in mice	2016	Pharmacology Biochemistry and Behavior	150-151			108	114	23	2.519	45.435	10.1016/j.pbb.2016.10.004	27743829	FALSE	0
Wei I-H Chen K-T Tsai M-H Wu C-H Lane H-Y Huang C-C	Acute Amino Acid d -Serine Administration, Similar to Ketamine, Produces Antidepressant-like Effects through Identical Mechanisms	2017	Journal of Agricultural and Food Chemistry	65	49		10792	10803	14	4.192	86.265	10.1021/acs.jafc.7b04217	29161812	FALSE	0
Neill JC Harte MK Haddad PM Lydall ES Dwyer DM	Acute and chronic effects of NMDA receptor antagonists in rodents, relevance to negative symptoms of schizophrenia: A translational link to humans	2014	European Neuropsychopharmacology	24	5		822	835	69	3.853	72.657	10.1016/j.euroneuro.2013.09.011	24287012	FALSE	1
Iijima M Fukumoto K Chaki S	Acute and sustained effects of a metabotropic glutamate 5 receptor antagonist in the novelty-suppressed feeding test	2012	Behavioural Brain Research	235	2		287	292	41	2.977	60.728	10.1016/j.bbr.2012.08.016	22921929	FALSE	0
Ludka FK Zomkowski ADE Cunha MP Dal-Cim T Zeni ALB Rodrigues ALS Tasca CI	Acute atorvastatin treatment exerts antidepressant-like effect in mice via the l-arginine-nitric oxide-cyclic guanosine monophosphate pathway and increases BDNF levels	2013	European Neuropsychopharmacology	23	5		400	412	63	3.853	72.657	10.1016/j.euroneuro.2012.05.005	22682406	TRUE	0
Malkesman O Austin DR Tragon T Wang G Rompala G Hamidi AB Cui Z Young WS Nakazawa K Zarate CA Manji HK Chen G	Acute d-serine treatment produces antidepressant-like effects in rodents	2012	International Journal of Neuropsychopharmacology	15	8		1135	1148	55	4.333	78.402	10.1017/S1461145711001386	21906419	TRUE	0
Ji M Mao M Li S Zhang L Qiu L Li B Xia J Yang J	Acute ketamine administration attenuates lipopolysaccharide-induced depressive-like behavior by reversing abnormal regional homogeneity in the nucleus accumbens	2019	NeuroReport	30	6		421	427	6	1.394	10.886	10.1097/WNR.0000000000001219	30855557	FALSE	0
Grimm O Gass N Weber-Fahr W Sartorius A Schenker E Spedding M Risterucci C Schweiger JI Böhringer A Zang Z Tost H Schwarz AJ Meyer-Lindenberg A	Acute ketamine challenge increases resting state prefrontal-hippocampal connectivity in both humans and rats	2015	Psychopharmacology	232	21-22		4231	4241	50	3.13	60.589	10.1007/s00213-015-4022-y	26184011	FALSE	0
Duan T-T Tan J-W Yuan Q Cao J Zhou Q-X Xu L	Acute ketamine induces hippocampal synaptic depression and spatial memory impairment through dopamine D1/D5 receptors	2013	Psychopharmacology	228	3		451	461	32	3.13	60.589	10.1007/s00213-013-3048-2	23494232	FALSE	0
Kosten L Verhaeghe J wyffels L Stroobants S Staelens S	Acute Ketamine Infusion in Rat Does Not Affect In Vivo [11C]ABP688 Binding to Metabotropic Glutamate Receptor Subtype 5	2018	Molecular Imaging	17					5	2.763	58.066	10.1177/1536012118788636	30213221	FALSE	1
Tedesco V Ravagnani C Bertoglio D Chiamulera C	Acute ketamine-induced neuroplasticity: Ribosomal protein S6 phosphorylation expression in drug addiction-related rat brain areas	2013	NeuroReport	24	7		388	393	21	1.394	10.886	10.1097/WNR.0b013e32836131ad	23568219	FALSE	0
Nedelec ML Glue P Winter H Goulton C Broughton L Medlicott N	Acute low-dose ketamine produces a rapid and robust increase in plasma BDNF without altering brain BDNF concentrations	2018	Drug Delivery and Translational Research	8	3		780	786	5	2.664	46.449	10.1007/s13346-017-0476-2	29322484	FALSE	1
Glaviano A O'Donovan SM Ryan K O'Mara S Dunn MJ McLoughlin DM	Acute phase plasma proteins are altered by electroconvulsive stimulation	2014	Journal of Psychopharmacology	28	12		1125	1134	4	3.121	60.689	10.1177/0269881114552742	25271216	FALSE	0
Wang M Hill MN Zhang L Gorzalka BB Hillard CJ Alger BE	Acute restraint stress enhances hippocampal endocannabinoid function via glucocorticoid receptor activation	2012	Journal of Psychopharmacology	26	1		56	70	83	3.121	60.689	10.1177/0269881111409606	21890595	FALSE	0
Zhang G-F Wang J Han J-F Guo J Xie Z-M Pan W Yang J-J Sun K-J	Acute single dose of ketamine relieves mechanical allodynia and consequent depression-like behaviors in a rat model	2016	Neuroscience Letters	631			7	12	15	2.274	26.753	10.1016/j.neulet.2016.08.006	27497920	FALSE	1
Nosyreva E Szabla K Autry AE Ryazanov AG Monteggia LM Kavalali ET	Acute suppression of spontaneous neurotransmission drives synaptic potentiation	2013	Journal of Neuroscience	33	16		6990	7002	134	5.673	85.793	10.1523/JNEUROSCI.4998-12.2013	23595756	TRUE	0
Yang L-P Jiang F-J Wu G-S Deng K Wen M Zhou X Hong X Zhu MX Luo H-R	Acute treatment with a novel TRPC4/C5 channel inhibitor produces antidepressant and anxiolytic-like effects in mice	2015	PLoS ONE	10	8	e0136255			22	2.74	62.676	10.1371/journal.pone.0136255	26317356	FALSE	0
Maciel AL Abelaira HM de Moura AB de Souza TG Rosa T Matos D Tuon T Garbossa L Strassi AP Fileti ME Goldim MP Mathias K Petronilho F Quevedo J Réus GZ	Acute treatment with ketamine and chronic treatment with minocycline exert antidepressant-like effects and antioxidant properties in rats subjected different stressful events	2018	Brain Research Bulletin	137			204	216	9	3.37	59.594	10.1016/j.brainresbull.2017.12.005	29253605	FALSE	0
Savić Vujović K Vučković S Vasović D Medić B Knežević N Prostran M	Additive and antagonistic antinociceptive interactions between magnesium sulfate and ketamine in the rat formalin test	2017	Acta Neurobiologiae Experimentalis	77	2		137	146	4	1.541	12.731	10.21307/ane-2017-046	28691718	FALSE	0
Burnstock G Fredholm BB Verkhratsky A	Adenosine and ATP receptors in the brain	2011	Current Topics in Medicinal Chemistry	11	8		973	1011	127	3.218	64.754	10.2174/156802611795347627	21401499	FALSE	4
Ma M Ren Q Yang C Zhang J-C Yao W Dong C Ohgi Y Futamura T Hashimoto K	Adjunctive treatment of brexpiprazole with fluoxetine shows a rapid antidepressant effect in social defeat stress model: Role of BDNF-TrkB signaling	2016	Scientific Reports	6		39209			35	3.998	76.761	10.1038/srep39209	27991542	FALSE	0
Björkholm C Franberg O Malmerfelt A Marcus MM Konradsson-Geuken A Schilström B Jardemark K Svensson TH	Adjunctive treatment with asenapine augments the escitalopram-induced effects on monoaminergic outflow and glutamatergic neurotransmission in the medial prefrontal cortex of the rat	2015	International Journal of Neuropsychopharmacology	18	3	68			8	4.333	78.402	10.1093/ijnp/pyu068	25522408	FALSE	0
Andrade C Shaikh SA Narayan L Blasey C Belanoff J	Administration of a selective glucocorticoid antagonist attenuates electroconvulsive shock-induced retrograde amnesia	2012	Journal of Neural Transmission	119	3		337	344	15	3.505	66.381	10.1007/s00702-011-0712-8	21922193	FALSE	0
Choudhury A Singh S Palit G Shukla S Ganguly S	Administration of N-acetylserotonin and melatonin alleviate chronic ketamine-induced behavioural phenotype accompanying BDNF-independent and dependent converging cytoprotective mechanisms in the hippocampus	2016	Behavioural Brain Research	297			204	212	10	2.977	60.728	10.1016/j.bbr.2015.10.027	26475510	FALSE	2
Keiser M Hasan M Oswald S	Affinity of Ketamine to Clinically Relevant Transporters	2018	Molecular Pharmaceutics	15	1		326	331	7	4.321	77.617	10.1021/acs.molpharmaceut.7b00627	29191019	FALSE	0
Hwa LS Nathanson AJ Shimamoto A Tayeh JK Wilens AR Holly EN Newman EL Debold JF Miczek KA	Aggression and increased glutamate in the mPFC during withdrawal from intermittent alcohol in outbred mice	2015	Psychopharmacology	232	16		2889	2902	25	3.13	60.589	10.1007/s00213-015-3925-y	25899790	FALSE	0
Tavares MK dos Reis S Platt N Heinrich IA Wolin IAV Leal RB Kaster MP Rodrigues ALS Freitas AE	Agmatine potentiates neuroprotective effects of subthreshold concentrations of ketamine via mTOR/S6 kinase signaling pathway	2018	Neurochemistry International	118			275	285	6	3.881	65.509	10.1016/j.neuint.2018.05.006	29763645	FALSE	0
Neis VB Moretti M Bettio LEB Ribeiro CM Rosa PB Gonçalves FM Lopes MW Leal RB Rodrigues ALS	Agmatine produces antidepressant-like effects by activating AMPA receptors and mTOR signaling	2016	European Neuropsychopharmacology	26	6		959	971	26	3.853	72.657	10.1016/j.euroneuro.2016.03.009	27061850	FALSE	0
Suárez-Santiago JE Briones-Aranda A Espinosa-Raya J Picazo O	Agonist E-6837 and antagonist SB-271046 of 5-HT 6 receptors both reverse the depressive-like effect induced in mice by subchronic ketamine administration	2017	Behavioural Pharmacology	28	7		582	585	5	1.741	19.696	10.1097/FBP.0000000000000327	28704275	FALSE	0
Zhou W Dong L Wang N Shi J-Y Yang J-J Zuo Z-Y Zhou Z-Q	Akt mediates GSK-3β phosphorylation in the rat prefrontal cortex during the process of ketamine exerting rapid antidepressant actions	2014	NeuroImmunoModulation	21	4		183	188	25	1.685	14.164	10.1159/000356517	24504086	FALSE	0
Kumbol VW-A Abotsi WKM Ekuadzi E Woode E	Albizia zygia root extract exhibits antipsychotic-like properties in murine models of schizophrenia	2018	Biomedicine and Pharmacotherapy	106			831	841	1	4.545	80.902	10.1016/j.biopha.2018.07.030	30119253	FALSE	0
Erickson RL Blevins CE De Souza Dyer C Marx JO	Alfaxalone-xylazine anesthesia in laboratory mice (Mus musculus)	2019	Journal of the American Association for Laboratory Animal Science	58	1		30	39	1	1.235	54.089	10.30802/AALAS-JAALAS-18-000010	30572981	FALSE	0
Wang Y Guo L Jiang H-F Zheng L-T Zhang A Zhen X-C	Allosteric Modulation of Sigma-1 Receptors Elicits Rapid Antidepressant Activity	2016	CNS Neuroscience and Therapeutics	22	5		368	377	20	4.074	73.945	10.1111/cns.12502	26854125	FALSE	0
Ma M Ren Q Fujita Y Yang C Dong C Ohgi Y Futamura T Hashimoto K	Alterations in amino acid levels in mouse brain regions after adjunctive treatment of brexpiprazole with fluoxetine: comparison with (R)-ketamine	2017	Psychopharmacology	234	21		3165	3173	3	3.13	60.589	10.1007/s00213-017-4700-z	28748374	FALSE	0
Xie Z-M Wang X-M Xu N Wang J Pan W Tang X-H Zhou Z-Q Hashimoto K Yang J-J	Alterations in the inflammatory cytokines and brain-derived neurotrophic factor contribute to depression-like phenotype after spared nerve injury: Improvement by ketamine	2017	Scientific Reports	7	1	3124			29	3.998	76.761	10.1038/s41598-017-03590-3	28600519	FALSE	3
Taliaz D Nagaraj V Haramati S Chen A Zangen A	Altered brain-derived neurotrophic factor expression in the ventral tegmental area, but not in the hippocampus, is essential for antidepressant-like effects of electroconvulsive therapy	2013	Biological Psychiatry	74	4		305	312	37	12.095	95.781	10.1016/j.biopsych.2012.07.025	22906519	FALSE	0
Yang C Kobayashi S Nakao K Dong C Han M Qu Y Ren Q Zhang J-C Ma M Toki H Yamaguchi J-I Chaki S Shirayama Y Nakazawa K Manabe T Hashimoto K	AMPA Receptor Activation–Independent Antidepressant Actions of Ketamine Metabolite (S)-Norketamine	2018	Biological Psychiatry	84	8		591	600	35	12.095	95.781	10.1016/j.biopsych.2018.05.007	29945718	FALSE	0
Koksal PM Gürbüzel M	Analysis of genotoxic activity of ketamine and rocuronium bromide using the somatic mutation and recombination test in Drosophila melanogaster	2015	Environmental Toxicology and Pharmacology	39	2		628	634	5	3.292	66.634	10.1016/j.etap.2014.12.010	25682000	FALSE	0
Voleti B Tanis KQ Newton SS Duman RS	Analysis of target genes regulated by chronic electroconvulsive therapy reveals role for Fzd6 in depression	2012	Biological Psychiatry	71	1		51	58	18	12.095	95.781	10.1016/j.biopsych.2011.08.004	21937024	FALSE	5
Wang C-M Lin Z-H Lin Z-Q Yao Q-Y Zhang Y-F	Anemoside A3 rapidly reverses depression-like behaviors and weakening of excitatory synaptic transmission in mouse models of depression	2019	Journal of Psychopharmacology	33	1		37	50	1	3.121	60.689	10.1177/0269881118812099	30484361	FALSE	0
Ren L Hao X Min S Deng J Chen Q Chen H Liu D	Anesthetics alleviate learning and memory impairment induced by electroconvulsive shock by regulation of NMDA receptor-mediated metaplasticity in depressive rats	2018	Neurobiology of Learning and Memory	155			65	77	3	2.768	65.674	10.1016/j.nlm.2018.06.013	29953948	FALSE	0
Abelaira HM Reúus GZ Quevedo J	Animal models as tools to study the pathophysiology of depression	2013	Revista Brasileira de Psiquiatria	35	SUPPL.2		S112	S120	111	1.904	39.872	10.1590/1516-4446-2013-1098	24271223	FALSE	32
Gass N Becker R Sack M Schwarz AJ Reinwald J Cosa-Linan A Zheng L von Hohenberg CC Inta D Meyer-Lindenberg A Weber-Fahr W Gass P Sartorius A	Antagonism at the NR2B subunit of NMDA receptors induces increased connectivity of the prefrontal and subcortical regions regulating reward behavior	2018	Psychopharmacology	235	4		1055	1068	8	3.13	60.589	10.1007/s00213-017-4823-2	29305627	FALSE	0
Mohseni G Ostadhadi S Akbarian R Chamanara M Norouzi-Javidan A Dehpour A-R	Anticonvulsant effect of dextrometrophan on pentylenetetrazole-induced seizures in mice: Involvement of nitric oxide and N-methyl-D-aspartate receptors	2016	Epilepsy and Behavior	65			49	55	8	2.508	50.919	10.1016/j.yebeh.2016.08.001	27875784	FALSE	1
Amini-Khoei H Kordjazy N Haj-Mirzaian A Amiri S Haj-Mirzaian A Shirzadian A Hasanvand A Balali-Dehkordi S Hassanipour M Dehpour AR	Anticonvulsant effect of minocycline on pentylenetetrazole-induced seizure in mice: involvement of nitric oxide and N-methyl-D-aspartate receptor	2018	Canadian Journal of Physiology and Pharmacology	96	8		742	750	4	1.946	31.019	10.1139/cjpp-2017-0673	29558629	FALSE	1
Harraz MM Tyagi R Cortés P Snyder SH	Antidepressant action of ketamine via mTOR is mediated by inhibition of nitrergic Rheb degradation	2016	Molecular Psychiatry	21	3		313	319	41	12.384	96.47	10.1038/mp.2015.211	26782056	FALSE	0
Guzmán-Gutiérrez SL Gómez-Cansino R García-Zebadúa JC Jiménez-Pérez NC Reyes-Chilpa R	Antidepressant activity of Litsea glaucescens essential oil: Identification of β-pinene and linalool as active principles	2012	Journal of Ethnopharmacology	143	2		673	679	72	3.69	79.694	10.1016/j.jep.2012.07.026	22867633	TRUE	0
Rantamäki T Yalcin I	Antidepressant drug action - From rapid changes on network function to network rewiring	2016	Progress in Neuro-Psychopharmacology and Biological Psychiatry	64			285	292	30	4.361	79.217	10.1016/j.pnpbp.2015.06.001	26066070	FALSE	3
Schiavone S Tucci P Mhillaj E Bove M Trabace L Morgese MG	Antidepressant drugs for beta amyloid-induced depression: A new standpoint?	2017	Progress in Neuro-Psychopharmacology and Biological Psychiatry	78			114	122	26	4.361	79.217	10.1016/j.pnpbp.2017.05.004	28499898	FALSE	0
Yang B Ren Q Ma M Chen Q-X Hashimoto K	Antidepressant effects of (+)-MK-801 and (-)-MK-801 in the social defeat stress model	2016	International Journal of Neuropsychopharmacology	19	12		1	5	21	4.333	78.402	10.1093/ijnp/pyw080	27608811	FALSE	0
Akinfiresoye L Tizabi Y	Antidepressant effects of AMPA and ketamine combination: Role of hippocampal BDNF, synapsin, and mTOR	2013	Psychopharmacology	230	2		291	298	102	3.13	60.589	10.1007/s00213-013-3153-2	23732839	TRUE	4
Ma M Ren Q Yang C Zhang J-C Yao W Dong C Ohgi Y Futamura T Hashimoto K	Antidepressant effects of combination of brexpiprazole and fluoxetine on depression-like behavior and dendritic changes in mice after inflammation	2017	Psychopharmacology	234	4		525	533	29	3.13	60.589	10.1007/s00213-016-4483-7	27844095	FALSE	0
Baptista PPA Saur L Bagatini PB Greggio S Venturin GT Vaz SP Ferreira KR Junqueira JS Lara DR DaCosta JC Jeckel CMM Mestriner RG Xavier LL	Antidepressant Effects of Ketamine Are Not Related to 18F-FDG Metabolism or Tyrosine Hydroxylase Immunoreactivity in the Ventral Tegmental Area of Wistar Rats	2015	Neurochemical Research	40	6		1153	1164	9	3.038	48.453	10.1007/s11064-015-1576-3	25894683	FALSE	0
Ruan J Liu L Shan X Xia B Fu Q	Anti-depressant effects of oil from fructus gardeniae via PKA-CREB-BDNF signaling	2019	Bioscience Reports	39	4	BSR20190141			3	2.942	40.295	10.1042/BSR20190141	30940777	FALSE	0
Hesselberg ML Wegener G Buchholtz PE	Antidepressant efficacy of high and low frequency transcranial magnetic stimulation in the FSL/FRL genetic rat model of depression	2016	Behavioural Brain Research	314			45	51	10	2.977	60.728	10.1016/j.bbr.2016.07.037	27473004	FALSE	0
Sufka KJ Warnick JE Pulaski CN Slauson SR Kim YB Rimoldi JM	Antidepressant efficacy screening of novel targets in the chick anxiety-depression model	2009	Behavioural Pharmacology	20	2		146	154	20	1.741	19.696	10.1097/FBP.0b013e32832a8082	19300238	FALSE	0
Fukumoto K Toki H Iijima M Hashihayata T Yamaguchi J-I Hashimoto K Chaki S	Antidepressant potential of (R)-ketamine in rodent models: Comparison with (S)-ketamine	2017	Journal of Pharmacology and Experimental Therapeutics	361	1		9	16	91	3.561	70.926	10.1124/jpet.116.239228	28115553	TRUE	0
Papp M Gruca P Lason-Tyburkiewicz M Willner P	Antidepressant, anxiolytic and procognitive effects of subacute and chronic ketamine in the chronic mild stress model of depression	2017	Behavioural Pharmacology	28	1		1	8	23	1.741	19.696	10.1097/FBP.0000000000000259	27759570	FALSE	0
Jett JD Boley AM Girotti M Shah A Lodge DJ Morilak DA	Antidepressant-like cognitive and behavioral effects of acute ketamine administration associated with plasticity in the ventral hippocampus to medial prefrontal cortex pathway	2015	Psychopharmacology	232	17		3123	3133	31	3.13	60.589	10.1007/s00213-015-3957-3	25986748	FALSE	0
Rieger DK Costa AP Budni J Moretti M Barbosa SGR Nascimento KS Teixeira EH Cavada BS Rodrigues ALS Leal RB	Antidepressant-like effect of Canavalia brasiliensis (ConBr) lectin in mice: Evidence for the involvement of the glutamatergic system	2014	Pharmacology Biochemistry and Behavior	122			53	60	19	2.519	45.435	10.1016/j.pbb.2014.03.008	24650588	FALSE	0
Petryshen TL Lewis MC Dennehy KA Garza JC Fava M	Antidepressant-like effect of low dose ketamine and scopolamine co-treatment in mice	2016	Neuroscience Letters	620			70	73	16	2.274	26.753	10.1016/j.neulet.2016.03.051	27033002	FALSE	0
Li J Geng D Xu J Weng L-J Liu Q Yi L-T	Antidepressant-like effect of macranthol isolated from Illicium dunnianum tutch in mice	2013	European Journal of Pharmacology	707	1-3		112	119	18	3.263	64.63	10.1016/j.ejphar.2013.03.010	23524090	FALSE	0
Rosa PB Neis VB Ribeiro CM Moretti M Rodrigues ALS	Antidepressant-like effects of ascorbic acid and ketamine involve modulation of GABAA and GABAB receptors	2016	Pharmacological Reports	68	5		996	1001	30	2.754	52.778	10.1016/j.pharep.2016.05.010	27423525	FALSE	0
Schloesser RJ Orvoen S Jimenez DV Hardy NF Maynard KR Sukumar M Manji HK Gardier AM David DJ Martinowich K	Antidepressant-like Effects of Electroconvulsive Seizures Require Adult Neurogenesis in a Neuroendocrine Model of Depression	2015	Brain Stimulation	8	5		862	867	32	6.565	91.251	10.1016/j.brs.2015.05.011	26138027	FALSE	0
Sałat K Siwek A Starowicz G Librowski T Nowak G Drabik U Gajdosz R Popik P	Antidepressant-like effects of ketamine, norketamine and dehydronorketamine in forced swim test: Role of activity at NMDA receptor	2015	Neuropharmacology	99			301	307	42	4.431	79.676	10.1016/j.neuropharm.2015.07.037	26240948	FALSE	0
Tizabi Y Bhatti BH Manaye KF Das JR Akinfiresoye L	Antidepressant-like effects of low ketamine dose is associated with increased hippocampal AMPA/NMDA receptor density ratio in female Wistar-Kyoto rats	2012	Neuroscience	213			72	80	112	3.056	50.369	10.1016/j.neuroscience.2012.03.052	22521815	TRUE	4
Podkowa K Podkowa A Sałat K Lenda T Pilc A Pałucha-Poniewiera A	Antidepressant-like effects of scopolamine in mice are enhanced by the group II mGlu receptor antagonist LY341495	2016	Neuropharmacology	111			169	179	21	4.431	79.676	10.1016/j.neuropharm.2016.08.031	27569995	FALSE	0
Lumsden EW Troppoli TA Myers SJ Zanos P Aracava Y Kehr J Lovett J Kim S Wang F-H Schmidt S Jenne CE Yuan P Morris PJ Thomas CJ Zarate CA Moaddel R Traynelis SF Pereira EFR Thompson SM Albuquerque EX Go	Antidepressant-relevant concentrations of the ketamine metabolite (2R,6R)-hydroxynorketamine do not block NMDA receptor function	2019	Proceedings of the National Academy of Sciences of the United States of America	116	11		5160	5169	35	9.412	89.437	10.1073/pnas.1816071116	30796190	FALSE	1
Santos JA Piccinelli AC Formagio MD Oliveira CS Santos EPD Stefanello MÉA Junior UL Oliveira RJ Sugizaki MM Kassuya CAL	Antidepressive and antinociceptive effects of ethanolic extract and fruticuline a from salvia lachnostachys benth leaves on rodents	2017	PLoS ONE	12	2	e0172151			7	2.74	62.676	10.1371/journal.pone.0172151	28222143	FALSE	1
Piccinelli AC Santos JA Konkiewitz EC Oesterreich SA Formagio ASN Croda J Ziff EB Kassuya CAL	Antihyperalgesic and antidepressive actions of (R)-(+)-limonene, α-phellandrene, and essential oil from Schinus terebinthifolius fruits in a neuropathic pain model	2015	Nutritional Neuroscience	18	5		217	224	35	4.028	70.461	10.1179/1476830514Y.0000000119	24661285	FALSE	0
Batista FLA Lima LMG Abrante IA de Araújo JIF Batista FLA Abrante IA Magalhães EA de Lima DR Lima MDCL do Prado BS Moura LFWG Guedes MIF Ferreira MKA de Menezes JESA Santos SAAR Mendes FRS Mo	Antinociceptive activity of ethanolic extract of Azadirachta indica A. Juss (Neem, Meliaceae) fruit through opioid, glutamatergic and acid-sensitive ion pathways in adult zebrafish (Danio rerio)	2018	Biomedicine and Pharmacotherapy	108			408	416	12	4.545	80.902	10.1016/j.biopha.2018.08.160	30236850	FALSE	0
do Vale EM Xavier CC Nogueira BG Campos BC de Aquino PEA da Costa RO Leal LKAM de Vasconcelos SMM Neves KRT de Barros Viana GS	Antinociceptive and Anti-Inflammatory Effects of Ketamine and the Relationship to Its Antidepressant Action and GSK3 Inhibition	2016	Basic and Clinical Pharmacology and Toxicology	119	6		562	573	12	2.6	81.25	10.1111/bcpt.12637	27390215	FALSE	0
Landau AM Clark C Jivan S Doudet DJ	Antiparkinsonian mechanism of electroconvulsive therapy in MPTP-lesioned non-human primates	2012	Neurodegenerative Diseases	9	3		128	138	4	2.418	37.956	10.1159/000334497	22327563	FALSE	0
Chatterjee M Verma R Kumari R Singh S Verma AK Dwivedi AK Palit G	Antipsychotic activity of standardized Bacopa extract against ketamine-induced experimental psychosis in mice: Evidence for the involvement of dopaminergic, serotonergic, and cholinergic systems	2015	Pharmaceutical Biology	53	12		1850	1860	10	2.971	71.57	10.3109/13880209.2014.976350	25856700	FALSE	0
Hikichi H Hiyoshi T Marumo T Tomishima Y Kaku A Iida I Urabe H Tamita T Yasuhara A Karasawa J-I Chaki S	Antipsychotic profiles of TASP0443294, a novel and orally active positive allosteric modulator of metabotropic glutamate 2 receptor	2015	Journal of Pharmacological Sciences	127	3		352	361	16	2.835	54.63	10.1016/j.jphs.2015.02.004	25837934	FALSE	19
Fraga DB Olescowicz G Moretti M Siteneski A Tavares MK Azevedo D Colla ARS Rodrigues ALS	Anxiolytic effects of ascorbic acid and ketamine in mice	2018	Journal of Psychiatric Research	100			16	23	18	3.745	76.861	10.1016/j.jpsychires.2018.02.006	29475017	FALSE	0
Zhang L-M Zhou W-W Ji Y-J Li Y Zhao N Chen H-X Xue R Mei X-G Zhang Y-Z Wang H-L Li Y-F	Anxiolytic effects of ketamine in animal models of posttraumatic stress disorder	2015	Psychopharmacology	232	4		663	672	51	3.13	60.589	10.1007/s00213-014-3697-9	25231918	FALSE	0
Hou L Qi Y Sun H Wang G Li Q Wang Y Zhang Z Du Z Sun L	Applying ketamine to alleviate the PTSD-like effects by regulating the HCN1-related BDNF	2018	Progress in Neuro-Psychopharmacology and Biological Psychiatry	86			313	321	15	4.361	79.217	10.1016/j.pnpbp.2018.03.019	29596995	FALSE	0
Xu Y Deng C Zheng Y Liu N Fu B	Applying vinpocetine to reverse synaptic ultrastructure by regulating BDNF-related PSD-95 in alleviating schizophrenia-like deficits in rat	2019	Comprehensive Psychiatry	94		152122				2.567	59.446	10.1016/j.comppsych.2019.152122	31473552	FALSE	0
Lv Y Dai W Ge A Fan Y Hu G Zeng Y	Aquaporin-4 knockout mice exhibit increased hypnotic susceptibility to ketamine	2018	Brain and Behavior	8	6	e00990				2.091	28.766	10.1002/brb3.990	29745050	FALSE	0
Nguyen M Stewart AM Kalueff AV	Aquatic blues: Modeling depression and antidepressant action in zebrafish	2014	Progress in Neuro-Psychopharmacology and Biological Psychiatry	55			26	39	28	4.361	79.217	10.1016/j.pnpbp.2014.03.003	24657522	FALSE	4
Previšić A Rožman M Mor J-R Acuña V Serra-Compte A Petrović M Sabater S	Aquatic macroinvertebrates under stress: Bioaccumulation of emerging contaminants and metabolomics implications	2019	Science of the Total Environment			135333			2	6.551	91.887	10.1016/j.scitotenv.2019.135333	31822419	FALSE	1
Brock AJ Goody SMG Mead AN Sudwarts A Parker MO Brennan CH	Assessing the value of the zebrafish conditioned place preference model for predicting human abuse potential	2017	Journal of Pharmacology and Experimental Therapeutics	363	1		66	79	12	3.561	70.926	10.1124/jpet.117.242628	28790193	FALSE	1
Suen MFK Chan WS Hung KWY Chen YF Mo ZX Yung KKL	Assessments of the effects of nicotine and ketamine using tyrosine hydroxylase-green fluorescent protein transgenic zebrafish as biosensors	2013	Biosensors and Bioelectronics	42	1		177	185	20	10.257	94.138	10.1016/j.bios.2012.09.042	23202349	FALSE	0
Cao X Li L-P Wang Q Wu Q Hu H-H Zhang M Fang Y-Y Zhang J Li S-J Xiong W-C Yan H-C Gao Y-B Liu J-H Li X-W Sun L-R Zeng Y-N Zhu X-H Gao T-M	Astrocyte-derived ATP modulates depressive-like behaviors	2013	Nature Medicine	19	6		773	777	224	36.13	99.284	10.1038/nm.3162	23644515	TRUE	3
Wang Y Xie L Gao C Zhai L Zhang N Guo L	Astrocytes activation contributes to the antidepressant-like effect of ketamine but not scopolamine	2018	Pharmacology Biochemistry and Behavior	170			1	8	14	2.519	45.435	10.1016/j.pbb.2018.05.001	29729289	FALSE	0
Peng L Huang J	Astrocytic 5-HT2B receptor as in vitro and in vivo target of SSRIs	2012	Recent Patents on CNS Drug Discovery	7	3		243	253	12	2.61	39.551	10.2174/157488912803252078	22963281	FALSE	0
Xiong W Cao X Zeng Y Qin X Zhu M Ren J Wu Z Huang Q Zhang Y Wang M Chen L Turecki G Mechawar N Chen W Yi G Zhu X	Astrocytic epoxyeicosatrienoic acid signaling in the medial prefrontal cortex modulates depressive-like behaviors	2019	Journal of Neuroscience	39	23		4606	4623	9	5.673	85.793	10.1523/JNEUROSCI.3069-18.2019	30902874	FALSE	2
DeLarge AF Erwin LL Winsauer PJ	Atypical binding at dopamine and serotonin transporters contribute to the discriminative stimulus effects of mephedrone	2017	Neuropharmacology	119			62	75	9	4.431	79.676	10.1016/j.neuropharm.2017.04.006	28396142	FALSE	0
Hagen E Shprung D Minakova E Washington J III Kumar U Shin D Sankar R Mazarati A	Autism-Like Behavior in BTBR Mice Is Improved by Electroconvulsive Therapy	2015	Neurotherapeutics	12	3		657	666	7	6.035	90.738	10.1007/s13311-015-0357-7	25916397	FALSE	0
Lee W-C Tain Y-L Chuang Y-C Tsai C-N Yu C-C Su C-H	Ba-Wei-Die-Huang-Wan (Hachimi-jio-gan) can ameliorate ketamine-induced cystitis by modulating neuroreceptors, inflammatory mediators, and fibrogenesis in a rat model	2019	Neurourology and Urodynamics	38	8		2159	2169	2	2.037	47.647	10.1002/nau.24165	31541501	FALSE	0
Song M Martinowich K Lee FS	BDNF at the synapse: Why location matters	2017	Molecular Psychiatry	22	10		1370	1375	42	12.384	96.47	10.1038/mp.2017.144	28937692	FALSE	0
Kato T Fogaça MV Deyama S Li X-Y Fukumoto K Duman RS	BDNF release and signaling are required for the antidepressant actions of GLYX-13	2018	Molecular Psychiatry	23	10		2007	2017	38	12.384	96.47	10.1038/mp.2017.220	29203848	FALSE	0
Lepack AE Fuchikami M Dwyer JM Banasr M Duman RS	BDNF release is required for the behavioral actions of ketamine	2015	International Journal of Neuropsychopharmacology	18	1	pyu033			164	4.333	78.402	10.1093/ijnp/pyu033	25539510	TRUE	0
Dutheil S Watabe I Sadlaoud K Tonetto A Tighilet B	BDNF signaling promotes vestibular compensation by increasing neurogenesis and remodeling the expression of potassium-chloride cotransporter KCC2 and GABAA receptor in the vestibular nuclei	2016	Journal of Neuroscience	36	23		6199	6212	15	5.673	85.793	10.1523/JNEUROSCI.0945-16.2016	27277799	FALSE	0
Ren Q Ma M Yang C Zhang J-C Yao W Hashimoto K	BDNF-TrkB signaling in the nucleus accumbens shell of mice has key role in methamphetamine withdrawal symptoms	2015	Translational Psychiatry	5	10	e666			56	5.28	86.774	10.1038/tp.2015.157	26506052	FALSE	1
da Silva FCC do Carmo de Oliveira Cito M da Silva MIG Moura BA de Aquino Neto MR Feitosa ML de Castro Chaves R Macedo DS de Vasconcelos SMM de França Fonteles MM de Sousa FCF	Behavioral alterations and pro-oxidant effect of a single ketamine administration to mice	2010	Brain Research Bulletin	83	1-2		9	15	59	3.37	59.594	10.1016/j.brainresbull.2010.05.011	20600677	TRUE	3
Nguyen L Lucke-Wold BP Logsdon AF Scandinaro AL Huber JD Matsumoto RR	Behavioral and biochemical effects of ketamine and dextromethorphan relative to its antidepressant-like effects in Swiss Webster mice	2016	NeuroReport	27	14		1004	1011	9	1.394	10.886	10.1097/WNR.0000000000000646	27580401	FALSE	0
Dossat AM Wright KN Strong CE Kabbaj M	Behavioral and biochemical sensitivity to low doses of ketamine: Influence of estrous cycle in C57BL/6 mice	2018	Neuropharmacology	130			30	41	21	4.431	79.676	10.1016/j.neuropharm.2017.11.022	29175352	FALSE	0
Luo J Min S Wei K Cao J Wang B Li P Dong J Liu Y	Behavioral and molecular responses to electroconvulsive shock differ between genetic and environmental rat models of depression	2015	Psychiatry Research	226	2-3		451	460	9	2.118	46.321	10.1016/j.psychres.2014.12.068	25708608	FALSE	0
Riehl R Kyzar E Allain A Green J Hook M Monnig L Rhymes K Roth A Pham M Razavi R DiLeo J Gaikwad S Hart P Kalueff AV	Behavioral and physiological effects of acute ketamine exposure in adult zebrafish	2011	Neurotoxicology and Teratology	33	6		658	667	96	3.274	61.745	10.1016/j.ntt.2011.05.011	21683787	TRUE	0
Herrington JA Del Rosso L Capitanio JP	Behavioral effects of postnatal ketamine exposure in rhesus macaque infants are dependent on MAOA-LPR genotype	2019	Developmental Psychobiology	61	4		605	614		2.021	43.095	10.1002/dev.21843	30868562	FALSE	0
Capitanio JP Del Rosso LA Calonder LA Blozis SA Penedo MCT	Behavioral effects of prenatal ketamine exposure in rhesus macaques are dependent on MAOA genotype	2012	Experimental and Clinical Psychopharmacology	20	3		173	180	13	2.217	46.864	10.1037/a0026773	22250657	FALSE	0
Pittman J Hylton A	Behavioral, endocrine, and neuronal alterations in zebrafish (Danio rerio) following sub-chronic coadministration of fluoxetine and ketamine	2015	Pharmacology Biochemistry and Behavior	139			158	162	14	2.519	45.435	10.1016/j.pbb.2015.08.014	26303305	FALSE	0
Jiménez-Sánchez L Linge R Campa L Valdizán EM Pazos Á Díaz Á Adell A	Behavioral, neurochemical and molecular changes after acute deep brain stimulation of the infralimbic prefrontal cortex	2016	Neuropharmacology	108			91	102	26	4.431	79.676	10.1016/j.neuropharm.2016.04.020	27108934	FALSE	0
Hales CA Houghton CJ Robinson ESJ	Behavioural and computational methods reveal differential effects for how delayed and rapid onset antidepressants effect decision making in rats	2017	European Neuropsychopharmacology	27	12		1268	1280	9	3.853	72.657	10.1016/j.euroneuro.2017.09.008	29100819	FALSE	0
Gacsályi I Móricz K Gigler G Wellmann J Nagy K Ling I Barkóczy J Haller J Lambert JJ Szénási G Spedding M Antoni FA	Behavioural pharmacology of the α5-GABAA receptor antagonist S44819: Enhancement and remediation of cognitive performance in preclinical models	2017	Neuropharmacology	125			30	38	10	4.431	79.676	10.1016/j.neuropharm.2017.07.005	28694097	FALSE	0
Xiong Z Fujita Y Zhang K Pu Y Chang L Ma M Chen J Hashimoto K	Beneficial effects of (R)-ketamine, but not its metabolite (2R,6R)-hydroxynorketamine, in the depression-like phenotype, inflammatory bone markers, and bone mineral density in a chronic social defeat stress model	2019	Behavioural Brain Research	368		111904			14	2.977	60.728	10.1016/j.bbr.2019.111904	30980851	FALSE	0
Martins RS de Freitas IG Sathler MF Martins VPPB Schitine CDS da Silva Sampaio L Freitas HR Manhães AC dos Santos Pereira M de Melo Reis RA Kubrusly RCC	Beta-adrenergic receptor activation increases GABA uptake in adolescent mice frontal cortex: Modulation by cannabinoid receptor agonist WIN55,212-2	2018	Neurochemistry International	120			182	190	2	3.881	65.509	10.1016/j.neuint.2018.08.011	30170018	FALSE	0
Lin J-C Lee M-Y Chan M-H Chen Y-C Chen H-H	Betaine enhances antidepressant-like, but blocks psychotomimetic effects of ketamine in mice	2016	Psychopharmacology	233	17		3223	3235	5	3.13	60.589	10.1007/s00213-016-4359-x	27363702	FALSE	0
Rosenblat JD McIntyre RS Alves GS Fountoulakis KN Carvalho AF	Beyond monoamines-novel targets for treatment-resistant depression: A comprehensive review	2015	Current Neuropharmacology	13	5		636	655	29	4.668	81.893	10.2174/1570159x13666150630175044	26467412	FALSE	1
Ota KT Andres W Lewis DA Stockmeier CA Duman RS	BICC1 expression is elevated in depressed subjects and contributes to depressive behavior in rodents	2015	Neuropsychopharmacology	40	3		711	718	14	6.751	92.878	10.1038/npp.2014.227	25178406	FALSE	1
Ren Z Pribiag H Jefferson SJ Shorey M Fuchs T Stellwagen D Luscher B	Bidirectional Homeostatic Regulation of a Depression-Related Brain State by Gamma-Aminobutyric Acidergic Deficits and Ketamine Treatment	2016	Biological Psychiatry	80	6		457	468	41	12.095	95.781	10.1016/j.biopsych.2016.02.009	27062563	FALSE	0
Poulsen MH Andersen J Christensen R Hansen KB Traynelis SF Strømgaard K Kristensen AS	Binding of ArgTX-636 in the NMDA receptor ion channel	2015	Journal of Molecular Biology	427	1		176	189	9	4.76	77.273	10.1016/j.jmb.2014.05.017	24862283	FALSE	0
Yellepeddi VK Zhudeva MY Movahedi F Vo A Phan J Kirsh RD Rawlins DB Talbot JN	Biopharmaceutical Characterization and Oral Efficacy of a New Rapid Acting Antidepressant Ro 25-6981	2018	Journal of Pharmaceutical Sciences	107	9		2472	2478	3	2.997	57.782	10.1016/j.xphs.2018.05.005	29800545	FALSE	0
Haj-Mirzaian A Amiri S Kordjazy N Rahimi-Balaei M Haj-Mirzaian A Marzban H Aminzadeh A Dehpour AR Mehr SE	Blockade of NMDA receptors reverses the depressant, but not anxiogenic effect of adolescence social isolation in mice	2015	European Journal of Pharmacology	750			160	166	39	3.263	64.63	10.1016/j.ejphar.2015.01.006	25592321	FALSE	0
Lu W	Blocking NMDA receptor at rest: A possible alleviation of depression	2011	Acta Pharmacologica Sinica	32	9		1087	1088	1	5.064	83.555	10.1038/aps.2011.113	21804573	FALSE	1
Ruda-Kucerova J Babinska Z Luptak M Getachew B Tizabi Y	Both ketamine and NBQX attenuate alcohol drinking in male Wistar rats	2018	Neuroscience Letters	666			175	180	8	2.274	26.753	10.1016/j.neulet.2017.12.055	29288725	FALSE	0
Kron M Howell CJ Adams IT Ransbottom M Christian D Ogier M Katz DM	Brain activity mapping in Mecp2 mutant mice reveals functional deficits in forebrain circuits, including key nodes in the default mode network, that are reversed with ketamine treatment	2012	Journal of Neuroscience	32	40		13860	13872	88	5.673	85.793	10.1523/JNEUROSCI.2159-12.2012	23035095	TRUE	1
Naidoo V Mdanda S Ntshangase S Naicker T Kruger HG Govender T Naidoo P Baijnath S	Brain penetration of ketamine: Intranasal delivery VS parenteral routes of administraion	2019	Journal of Psychiatric Research	112			7	11	2	3.745	76.861	10.1016/j.jpsychires.2019.02.003	30818171	FALSE	1
Kronenberg G Petermann M Dormann C Bader M Gass P Hellweg R Klempin F	Brain serotonin critically contributes to the biological effects of electroconvulsive seizures	2018	European Archives of Psychiatry and Clinical Neuroscience	268	8		861	864	1	3.288	66.12	10.1007/s00406-018-0924-0	30019210	FALSE	0
Yadav M Parle M Sharma N Dhingra S Raina N Jindal DK	Brain targeted oral delivery of doxycycline hydrochloride encapsulated tween 80 coated chitosan nanoparticles against ketamine induced psychosis: Behavioral, biochemical, neurochemical and histological alterations in mice	2017	Drug Delivery	24	1		1429	1440	17	4.902	89.444	10.1080/10717544.2017.1377315	28942680	FALSE	0
Liu R-J Lee FS Li X-Y Bambico F Duman RS Aghajanian GK	Brain-derived neurotrophic factor Val66Met allele impairs basal and ketamine-stimulated synaptogenesis in prefrontal cortex	2012	Biological Psychiatry	71	11		996	1005	231	12.095	95.781	10.1016/j.biopsych.2011.09.030	22036038	TRUE	0
Hultman R Ulrich K Sachs BD Blount C Carlson DE Ndubuizu N Bagot RC Parise EM Vu M-AT Gallagher NM Wang J Silva AJ Deisseroth K Mague SD Caron MG Nestler EJ Carin L Dzirasa K	Brain-wide Electrical Spatiotemporal Dynamics Encode Depression Vulnerability	2018	Cell	173	1		166	180.e14	32	38.637	99.531	10.1016/j.cell.2018.02.012	29502969	FALSE	1
Kohtala S Theilmann W Suomi T Wigren H-K Porkka-Heiskanen T Elo LL Rokka A Rantamäki T	Brief Isoflurane Anesthesia Produces Prominent Phosphoproteomic Changes in the Adult Mouse Hippocampus	2016	ACS Chemical Neuroscience	7	6		749	756	21	4.486	77.073	10.1021/acschemneuro.6b00002	27074656	FALSE	6
Kim DH Maneen MJ Stahl SM	Building a Better Antipsychotic: Receptor Targets for the Treatment of Multiple Symptom Dimensions of Schizophrenia	2009	Neurotherapeutics	6	1		78	85	66	6.035	90.738	10.1016/j.nurt.2008.10.020	19110200	FALSE	2
Hamdy MM Elbadr MM Barakat A	Bupropion attenuates morphine tolerance and dependence: Possible role of glutamate, norepinephrine, inflammation, and oxidative stress	2018	Pharmacological Reports	70	5		955	962	5	2.754	52.778	10.1016/j.pharep.2018.04.003	30103176	FALSE	0
Guo F Zhang Q Zhang B Fu Z Wu B Huang C Li Y	Burst-firing patterns in the prefrontal cortex underlying the neuronal mechanisms of depression probed by antidepressants	2014	European Journal of Neuroscience	40	10		3538	3547	13	3.115	53.321	10.1111/ejn.12725	25209309	FALSE	0
Adaikkan C Taha E Barrera I David O Rosenblum K	Calcium/Calmodulin-Dependent Protein Kinase II and Eukaryotic Elongation Factor 2 Kinase Pathways Mediate the Antidepressant Action of Ketamine	2018	Biological Psychiatry	84	1		65	75	16	12.095	95.781	10.1016/j.biopsych.2017.11.028	29395043	FALSE	0
Sales AJ Fogaça MV Sartim AG Pereira VS Wegener G Guimarães FS Joca SRL	Cannabidiol Induces Rapid and Sustained Antidepressant-Like Effects Through Increased BDNF Signaling and Synaptogenesis in the Prefrontal Cortex	2019	Molecular Neurobiology	56	2		1070	1081	33	4.5	76.199	10.1007/s12035-018-1143-4	29869197	FALSE	0
Linge R Jiménez-Sánchez L Campa L Pilar-Cuéllar F Vidal R Pazos A Adell A Díaz Á	Cannabidiol induces rapid-acting antidepressant-like effects and enhances cortical 5-HT/glutamate neurotransmission: Role of 5-HT1A receptors	2016	Neuropharmacology	103			16	26	79	4.431	79.676	10.1016/j.neuropharm.2015.12.017	26711860	TRUE	0
Häring M Grieb M Monory K Lutz B Moreira FA	Cannabinoid CB1 receptor in the modulation of stress coping behavior in mice: The role of serotonin and different forebrain neuronal subpopulations	2013	Neuropharmacology	65			83	89	49	4.431	79.676	10.1016/j.neuropharm.2012.09.002	23000076	TRUE	0
Su S-H Wu Y-F Lin Q Yu F Hai J	Cannabinoid receptor agonist WIN55,212-2 and fatty acid amide hydrolase inhibitor URB597 suppress chronic cerebral hypoperfusion-induced neuronal apoptosis by inhibiting c-Jun N-terminal kinase signaling	2015	Neuroscience	301			563	575	17	3.056	50.369	10.1016/j.neuroscience.2015.03.021	25795598	FALSE	0
Bechtholt-Gompf AJ Smith KL John CS Kang HH Carlezon Jr WA Cohen BM Öngür D	CD-1 and Balb/cJ mice do not show enduring antidepressant-like effects of ketamine in tests of acute antidepressant efficacy	2011	Psychopharmacology	215	4		689	695	37	3.13	60.589	10.1007/s00213-011-2169-8	21274700	FALSE	1
Dodman K Featherstone RE Bang J Liang Y Siegel SJ	Ceftriaxone reverses ketamine-induced lasting EEG and astrocyte alterations in juvenile mice	2015	Drug and Alcohol Dependence	156			14	20	4	3.951	80.679	10.1016/j.drugalcdep.2015.07.1198	26442907	FALSE	0
Finley J	Cellular stress and AMPK links metformin and diverse compounds with accelerated emergence from anesthesia and potential recovery from disorders of consciousness	2019	Medical Hypotheses	124			42	52		1.375	14.13	10.1016/j.mehy.2019.01.014	30798915	FALSE	24
De Sousa RT Zanetti MV Brunoni AR Machado-Vieira R	Challenging treatment-resistant major depressive disorder: A roadmap for improved therapeutics	2015	Current Neuropharmacology	13	5		616	635	19	4.668	81.893	10.2174/1570159X13666150630173522	26467411	FALSE	0
Canever L Freire TG Mastella GA Damázio L Gomes S Fachim I Michels C Carvalho G Godói AK Peterle BR Gava FF Valvassori SS Budni J Quevedo J Zugno AI	Changes in behavioural parameters, oxidative stress and neurotrophins in the brain of adult offspring induced to an animal model of schizophrenia: The effects of FA deficient or FA supplemented diet during the neurodevelopmental phase	2018	Progress in Neuro-Psychopharmacology and Biological Psychiatry	86			52	64	4	4.361	79.217	10.1016/j.pnpbp.2018.05.014	29782958	FALSE	0
Girgenti MJ Collier E Sathyanesan M Su XW Newton SS	Characterization of electroconvulsive seizure-induced TIMP-1 and MMP-9 in hippocampal vasculature	2011	International Journal of Neuropsychopharmacology	14	4		535	544	10	4.333	78.402	10.1017/S1461145710000891	20678305	FALSE	0
Srikumar BN Paschapur M Kalidindi N Adepu B Das ML Sreedhara MV Kuchibhotla VK Pieschl RL Li Y-W Ega DSP Louis JV Murugesan S Naidu PS Ramarao M Bristow LJ Vikramadithyan RK	Characterization of the adrenocorticotrophic hormone - induced mouse model of resistance to antidepressant drug treatment	2017	Pharmacology Biochemistry and Behavior	161			53	61	7	2.519	45.435	10.1016/j.pbb.2017.09.003	28911960	FALSE	0
Lin Y-T Liu T-Y Yang C-Y Yu Y-L Chen T-C Day Y-J Chang C-C Huang G-J Chen J-C	Chronic activation of NPFFR2 stimulates the stress-related depressive behaviors through HPA axis modulation	2016	Psychoneuroendocrinology	71			73	85	10	4.732	81.82	10.1016/j.psyneuen.2016.05.014	27243477	FALSE	0
Patrizi A Picard N Simon AJ Gunner G Centofante E Andrews NA Fagiolini M	Chronic Administration of the N-Methyl-D-Aspartate Receptor Antagonist Ketamine Improves Rett Syndrome Phenotype	2016	Biological Psychiatry	79	9		755	764	39	12.095	95.781	10.1016/j.biopsych.2015.08.018	26410354	FALSE	1
Bewernick BH Schlaepfer TE	Chronic depression as a model disease for cerebral aging	2013	Dialogues in Clinical Neuroscience	15	1		77	85	19	5.397	83.21		23576891	FALSE	0
van den Buuse M Mingon RL Gogos A	Chronic estrogen and progesterone treatment inhibits ketamine-induced disruption of prepulse inhibition in rats	2015	Neuroscience Letters	607			72	76	8	2.274	26.753	10.1016/j.neulet.2015.09.019	26391745	FALSE	0
Venâncio C Antunes L Félix L Rodrigues P Summavielle T Peixoto F	Chronic ketamine administration impairs mitochondrial complex i in the rat liver	2013	Life Sciences	93	12-14		464	470	15	3.647	65.91	10.1016/j.lfs.2013.08.001	23942268	FALSE	0
Amann LC Halene TB Ehrlichman RS Luminais SN Ma N Abel T Siegel SJ	Chronic ketamine impairs fear conditioning and produces long-lasting reductions in auditory evoked potentials	2009	Neurobiology of Disease	35	2		311	317	29	5.332	82.472	10.1016/j.nbd.2009.05.012	19467327	FALSE	1
Ueyama E Ukai S Ogawa A Yamamoto M Kawaguchi S Ishii R Shinosaki K	Chronic repetitive transcranial magnetic stimulation increases hippocampal neurogenesis in rats	2011	Psychiatry and Clinical Neurosciences	65	1		77	81	51	3.351	64.834	10.1111/j.1440-1819.2010.02170.x	21265939	TRUE	0
Loyola BM Nascimento GC Fernández RAR Iyomasa DM Pereira YCL Leite-Panissi CRA Issa JPM Iyomasa MM	Chronic stress effects in contralateral medial pterygoid muscle of rats with occlusion alteration	2016	Physiology and Behavior	164			369	375	4	2.826	71.635	10.1016/j.physbeh.2016.06.028	27342425	FALSE	0
Xia B Chen C Zhang H Xue W Tang J Tao W Wu R Ren L Wang W Chen G	Chronic stress prior to pregnancy potentiated long-lasting postpartum depressive-like behavior, regulated by Akt-mTOR signaling in the hippocampus	2016	Scientific Reports	6		35042			12	3.998	76.761	10.1038/srep35042	27756905	FALSE	0
Borgas D Chambers E Newton J Ko J Rivera S Rounds S Lu Q	Cigarette smoke disrupted lung endothelial barrier integrity and increased susceptibility to acute lung injury via histone deacetylase 6	2016	American Journal of Respiratory Cell and Molecular Biology	54	5		683	696	24	5.373	81.722	10.1165/rcmb.2015-0149OC	26452072	FALSE	0
Castello J Lefrancois B Flajolet M Greengard P Friedman E Rebholz H	CK2 regulates 5-HT4 receptor signaling and modulates depressive-like behavior	2018	Molecular Psychiatry	23	4		872	882	8	12.384	96.47	10.1038/mp.2017.240	29158580	FALSE	0
Garcia-Romeu A Kersgaard B Addy PH	Clinical applications of hallucinogens: A review	2016	Experimental and Clinical Psychopharmacology	24	4		229	268	27	2.217	46.864	10.1037/pha0000084	27454674	FALSE	12
Du E McAllister P Venna VR Xiao L	Clinically Relevant Concentrations of Ketamine Inhibit Osteoclast Formation In Vitro in Mouse Bone Marrow Cultures	2017	Journal of Cellular Biochemistry	118	4		914	923	2	4.237	66.68	10.1002/jcb.25772	27775174	FALSE	0
Szlachta M Kuśmider M Solich J Kolasa M Pabian P Dziedzicka-Wasylewska M Faron-Górecka A	Clozapine administered repeatedly following pretreatment with ketamine enhances dopamine D2 receptors in the dopamine mesolimbic pathway in mice brain	2019	Neuroscience Letters	707		134292			1	2.274	26.753	10.1016/j.neulet.2019.134292	31132389	FALSE	0
Rame M Caudal D Schenker E Svenningsson P Spedding M Jay TM Godsil BP	Clozapine counteracts a ketamine-induced depression of hippocampal-prefrontal neuroplasticity and alters signaling pathway phosphorylation	2017	PLoS ONE	12	5	e0177036			8	2.74	62.676	10.1371/journal.pone.0177036	28472198	FALSE	0
Solé B Jiménez E Martinez-Aran A Vieta E	Cognition as a target in major depression: New developments	2015	European Neuropsychopharmacology	25	2		231	247	47	3.853	72.657	10.1016/j.euroneuro.2014.12.004	25640673	FALSE	3
Malick M Gilbert K Brouillette J Godbout R Rousseau G	Cognitive deficits following a post-myocardial infarct in the rat are blocked by the serotonin-norepinephrine reuptake inhibitor desvenlafaxine	2018	International Journal of Molecular Sciences	19	12	3748			1	4.556	74.208	10.3390/ijms19123748	30486235	FALSE	1
Ide S Ikekubo Y Mishina M Hashimoto K Ikeda K	Cognitive Impairment That Is Induced by (R)-Ketamine Is Abolished in NMDA GluN2D Receptor Subunit Knockout Mice	2019	International Journal of Neuropsychopharmacology	22	7	pyz025	449	452	4	4.333	78.402	10.1093/ijnp/pyz025	31135879	FALSE	0
Hladik D Buratovic S Toerne CV Azimzadeh O Subedi P Philipp J Winkler S Feuchtinger A Samson E Hauck SM Stenerlöw B Eriksson P Atkinson MJ Tapio S	Combined treatment with low-dose ionizing radiation and ketamine induces adverse changes in CA1 neuronal structure in male murine hippocampi	2019	International Journal of Molecular Sciences	20	23	6103				4.556	74.208	10.3390/ijms20236103	31817026	FALSE	0
Witkin JM Mitchell SN Wafford KA Carter G Gilmour G Li J Eastwood BJ Overshiner C Li X Rorick-Kehn L Rasmussen K Anderson WH Nikolayev A Tolstikov VV Kuo M-S Catlow JT Li R Smith SC Mitch CH Ornstein PL	Comparative effects of LY3020371, a potent and selective metabotropic glutamate (mGlu) 2/3 receptor antagonist, and ketamine, a noncompetitive N-methyl-D-aspartate receptor antagonist in rodents: Evidence supporting the use of mGlu2/3 antagonists, for th	2017	Journal of Pharmacology and Experimental Therapeutics	361	1		68	86	18	3.561	70.926	10.1124/jpet.116.238121	28138040	FALSE	12
Onaolapo OJ Paul TB Onaolapo AY	Comparative effects of sertraline, haloperidol or olanzapine treatments on ketamine-induced changes in mouse behaviours	2017	Metabolic Brain Disease	32	5		1475	1489	7	2.726	39.132	10.1007/s11011-017-0031-3	28508340	FALSE	0
Chen J-J Zhao L-B Liu Y-Y Fan S-H Xie P	Comparative efficacy and acceptability of electroconvulsive therapy versus repetitive transcranial magnetic stimulation for major depression: A systematic review and multiple-treatments meta-analysis	2017	Behavioural Brain Research	320			30	36	27	2.977	60.728	10.1016/j.bbr.2016.11.028	27876667	FALSE	0
Qu Y Yang C Ren Q Ma M Dong C Hashimoto K	Comparison of (R)-ketamine and lanicemine on depression-like phenotype and abnormal composition of gut microbiota in a social defeat stress model	2017	Scientific Reports	7	1	15725			34	3.998	76.761	10.1038/s41598-017-16060-7	29147024	FALSE	0
Hillhouse TM Porte JH Negus SS	Comparison of antidepressant-like and abuse-related effects of phencyclidine in rats	2014	Drug Development Research	75	8		479	488	5	1.902	25.39	10.1002/ddr.21228	25315690	FALSE	0
Bosker FJ Gladkevich AV Pietersen CY Kooi KA Bakker PL Gerbens F den Boer JA Korf J te Meerman G	Comparison of brain and blood gene expression in an animal model of negative symptoms in schizophrenia	2012	Progress in Neuro-Psychopharmacology and Biological Psychiatry	38	2		142	148	6	4.361	79.217	10.1016/j.pnpbp.2012.03.003	22763037	FALSE	0
Zhang J-C Yao W Dong C Yang C Ren Q Ma M Han M Hashimoto K	Comparison of ketamine, 7,8-dihydroxyflavone, and ANA-12 antidepressant effects in the social defeat stress model of depression	2015	Psychopharmacology	232	23		4325	4335	94	3.13	60.589	10.1007/s00213-015-4062-3	26337614	TRUE	0
Xiong Z Zhang K Ishima T Ren Q Chang L Chen J Hashimoto K	Comparison of rapid and long-lasting antidepressant effects of negative modulators of α5-containing GABAA receptors and (R)‑ketamine in a chronic social defeat stress model	2018	Pharmacology Biochemistry and Behavior	175			139	145	6	2.519	45.435	10.1016/j.pbb.2018.10.005	30359627	FALSE	0
Yang B Zhang J-C Han M Yao W Yang C Ren Q Ma M Chen Q-X Hashimoto K	Comparison of R-ketamine and rapastinel antidepressant effects in the social defeat stress model of depression	2016	Psychopharmacology	233	19-20		3647	3657	57	3.13	60.589	10.1007/s00213-016-4399-2	27488193	TRUE	0
Lord B Wintmolders C Langlois X Nguyen L Lovenberg T Bonaventure P	Comparison of the ex vivo receptor occupancy profile of ketamine to several NMDA receptor antagonists in mouse hippocampus	2013	European Journal of Pharmacology	715	1-3		21	25	19	3.263	64.63	10.1016/j.ejphar.2013.06.028	23872376	FALSE	0
Liu G Liu C Zhang X-N	Comparison of the neuropsychological mechanisms of 2,6-diisopropylphenol and N-methyl-D-aspartate receptor antagonist against electroconvulsive therapy-induced learning and memory impairment in depressed rats	2015	Molecular Medicine Reports	12	3		3297	3308	3	2.1	25.747	10.3892/mmr.2015.3803	25998151	FALSE	0
Popik P Hołuj M Kos T Nowak G Librowski T Sałat K	Comparison of the Psychopharmacological Effects of Tiletamine and Ketamine in Rodents	2017	Neurotoxicity Research	32	4		544	554	10	2.992	47.786	10.1007/s12640-017-9759-0	28577066	FALSE	0
Yuan H Myers SJ Wells G Nicholson KL Swanger SA Lyuboslavsky P Tahirovic YA Menaldino DS Ganesh T Wilson LJ Liotta DC Snyder JP Traynelis SF	Context-Dependent GluN2B-Selective Inhibitors of NMDA Receptor Function Are Neuroprotective with Minimal Side Effects	2015	Neuron	85	6		1305	1318	32	14.415	97.97	10.1016/j.neuron.2015.02.008	25728572	FALSE	0
Huang N Wang Y Zhan G Yu F Li S Hua D Jiang R Li S Wu Y Yang L Zhu B Hua F Luo A Yang C	Contribution of skeletal muscular glycine to rapid antidepressant effects of ketamine in an inflammation-induced mouse model of depression	2019	Psychopharmacology	236	12		3513	3523	3	3.13	60.589	10.1007/s00213-019-05319-8	31321459	FALSE	0
Ganea K Menke A Schmidt MV Lucae S Rammes G Liebl C Harbich D Sterlemann V Storch C Uhr M Holsboer F Binder EB Sillaber I Müller MB	Convergent animal and human evidence suggests the activin/inhibin pathway to be involved in antidepressant response.	2012	Translational Psychiatry	2					12	5.28	86.774	10.1038/tp.2012.104	23092981	FALSE	0
Tanaka A Takechi K Watanabe S Tanaka M Suemaru K Araki H	Convulsive liability of cefepime and meropenem in normal and corneal kindled mice	2014	Antimicrobial Agents and Chemotherapy	58	8		4380	4383	3	4.904	84.722	10.1128/AAC.02862-14	24841261	FALSE	0
Wang K-J Zhao J-L	Corn silk (Zea mays L.), a source of natural antioxidants with α-amylase, α-glucosidase, advanced glycation and diabetic nephropathy inhibitory activities	2019	Biomedicine and Pharmacotherapy	110			510	517	13	4.545	80.902	10.1016/j.biopha.2018.11.126	30530231	FALSE	0
Sartorius A Hellweg R Litzke J Vogt M Dormann C Vollmayr B Danker-Hopfe H Gass P	Correlations and discrepancies between serum and brain tissue levels of neurotrophins after electroconvulsive treatment in rats	2009	Pharmacopsychiatry	42	6		270	276	193	4.34	81.413	10.1055/s-0029-1224162	19924587	TRUE	0
Depoortère R Papp M Gruca P Lason-Tyburkiewicz M Niemczyk M Varney MA Newman-Tancredi A	Cortical 5-hydroxytryptamine 1A receptor biased agonist, NLX-101, displays rapid-acting antidepressant-like properties in the rat chronic mild stress model	2019	Journal of Psychopharmacology	33	11		1456	1466	2	3.121	60.689	10.1177/0269881119860666	31290370	FALSE	0
Hvilsom AST Lillethorup TP Iversen P Doudet DJ Wegener G Landau AM	Cortical and striatal serotonin transporter binding in a genetic rat model of depression and in response to electroconvulsive stimuli	2019	European Neuropsychopharmacology	29	4		493	500	1	3.853	72.657	10.1016/j.euroneuro.2019.02.009	30826156	FALSE	2
Kohtala S Theilmann W Rosenholm M Penna L Karabulut G Uusitalo S Järventausta K Yli-Hankala A Yalcin I Matsui N Wigren H-K Rantamäki T	Cortical Excitability and Activation of TrkB Signaling During Rebound Slow Oscillations Are Critical for Rapid Antidepressant Responses	2019	Molecular Neurobiology	56	6		4163	4174	14	4.5	76.199	10.1007/s12035-018-1364-6	30288695	FALSE	19
McGirr A Ledue J Chan AW Xie Y Murphy TH	Cortical functional hyperconnectivity in a mouse model of depression and selective network effects of ketamine	2017	Brain	140	8		2210	2225	21	11.337	96.346	10.1093/brain/awx142	28899017	FALSE	3
Lugenbiel P Sartorius A Vollmayr B Schloss P	Creatine transporter expression after antidepressant therapy in rats bred for learned helplessness	2010	World Journal of Biological Psychiatry	11	2 PART 2		329	333	8	4.164	77.097	10.3109/15622970903131597	19707955	FALSE	0
Pazini FL Cunha MP Rosa JM Colla ARS Lieberknecht V Oliveira Á Rodrigues ALS	Creatine, Similar to Ketamine, Counteracts Depressive-Like Behavior Induced by Corticosterone via PI3K/Akt/mTOR Pathway	2016	Molecular Neurobiology	53	10		6818	6834	55	4.5	76.199	10.1007/s12035-015-9580-9	26660117	FALSE	0
Cunha MP Pazini FL Rosa JM Ramos-Hryb AB Oliveira Á Kaster MP Rodrigues ALS	Creatine, similarly to ketamine, affords antidepressant-like effects in the tail suspension test via adenosine A1 and A2A receptor activation	2015	Purinergic Signalling	11	2		215	227	21	3.065	50.738	10.1007/s11302-015-9446-7	25702084	FALSE	2
Fuller JJL Murray RC Horner KA	D-amphetamine withdrawal-induced decreases in brain-derived neurotrophic factor in sprague-dawley rats are reversed by treatment with ketamine	2015	Neuropharmacology	97			7	17	7	4.431	79.676	10.1016/j.neuropharm.2015.04.023	25986696	FALSE	1
Delaloye S Holtzheimer PE	Deep brain stimulation in the treatment of depression	2014	Dialogues in Clinical Neuroscience	16	1		83	91	36	5.397	83.21		24733973	FALSE	0
Wang X Zhang D Lu X-Y	Dentate gyrus-CA3 glutamate release/NMDA transmission mediates behavioral despair and antidepressant-like responses to leptin	2015	Molecular Psychiatry	20	4		509	519	23	12.384	96.47	10.1038/mp.2014.75	25092243	FALSE	0
Kanner AM	Depression and epilepsy: A bidirectional relation?	2011	Epilepsia	52	SUPPL. 1		21	27	129	6.04	90.441	10.1111/j.1528-1167.2010.02907.x	21214536	FALSE	1
Zhang J-C Yao W Ren Q Yang C Dong C Ma M Wu J Hashimoto K	Depression-like phenotype by deletion of α7 nicotinic acetylcholine receptor: Role of BDNF-TrkB in nucleus accumbens	2016	Scientific Reports	6		36705			25	3.998	76.761	10.1038/srep36705	27821848	FALSE	0
Abdelhamid RE Kovács KJ Nunez MG Larson AA	Depressive behavior in the forced swim test can be induced by TRPV1 receptor activity and is dependent on NMDA receptors	2014	Pharmacological Research	79			21	27	37	5.893	93.148	10.1016/j.phrs.2013.10.006	24200896	FALSE	0
Bromidge SM Arban R Bertani B Bison S Borriello M Cavanni P Dal Forno G Di-Fabio R Donati D Fontana S Gianotti M Gordon LJ Granci E Leslie CP Moccia L Pasquarello A Sartori I Sava A Watson JM Worby A Zonzini L	Design and synthesis of novel tricyclic benzoxazines as potent 5-HT 1A/B/D receptor antagonists leading to the discovery of 6-{2-[4-(2-methyl-5-quinolinyl)-1-piperazinyl]ethyl}-4 h-imidazo[5,1-c][1,4] benzoxazine-3-carboxamide (GSK588045)	2010	Journal of Medicinal Chemistry	53	15		5827	5843	32	6.205	95.902	10.1021/jm100482n	20590088	FALSE	0
Jing L Duan T-T Tian M Yuan Q Tan J-W Zhu Y-Y Ding Z-Y Cao J Yang Y-X Zhang X Mao R-R Richter-Levin G Zhou Q-X Xu L	Despair-associated memory requires a slow-onset CA1 long-term potentiation with unique underlying mechanisms	2015	Scientific Reports	5		15000			7	3.998	76.761	10.1038/srep15000	26449319	FALSE	0
Asokan A Ball AR Laird CD Hermer L Ormerod BK	Desvenlafaxine may accelerate neuronal maturation in the dentate gyri of adult male rats	2014	PLoS ONE	9	6	e98530			6	2.74	62.676	10.1371/journal.pone.0098530	24896246	FALSE	0
Harvey M Sleigh J Voss L Pruijn F Jose J Gamage S Denny W	Determination of the Hypnotic Potency in Rats of the Novel Ketamine Ester Analogue SN 35210	2015	Pharmacology	96	5-6		226	232	7	1.625	16.481	10.1159/000439598	26352278	FALSE	0
Nguyen L Scandinaro AL Matsumoto RR	Deuterated (d6)-dextromethorphan elicits antidepressant-like effects in mice	2017	Pharmacology Biochemistry and Behavior	161			30	37	6	2.519	45.435	10.1016/j.pbb.2017.09.005	28916283	FALSE	0
Yin X Guo C Teng Y Xu J	Development and application of the analytical method for illicit drugs and metabolites in fish tissues	2019	Chemosphere	233			532	541	2	5.778	89.245	10.1016/j.chemosphere.2019.06.018	31185337	FALSE	0
Artigas F	Developments in the field of antidepressants, where do we go now?	2015	European Neuropsychopharmacology	25	5		657	670	55	3.853	72.657	10.1016/j.euroneuro.2013.04.013	23706576	FALSE	5
Gao X Zhuang F-Z Qin S-J Zhou L Wang Y Shen Q-F Li M Villarreal M Benefield L Gu S-L Ma T-F	Dexmedetomidine protects against learning and memory impairments caused by electroconvulsive shock in depressed rats: Involvement of the NMDA receptor subunit 2B (NR2B)-ERK signaling pathway	2016	Psychiatry Research	243			446	452	13	2.118	46.321	10.1016/j.psychres.2016.07.020	27455425	FALSE	0
Lu P Lei S Li W Lu Y Zheng J Wang N Xia Y Lu H Chen X Liu Y Zhang P-B	Dexmedetomidine Protects Neural Stem Cells from Ketamine-Induced Injury	2018	Cellular Physiology and Biochemistry	47	4		1377	1388	9	5.304	79.811	10.1159/000490823	29929189	FALSE	0
Romanelli F Smith KM	Dextromethorphan abuse: Clinical effects and management	2009	Journal of the American Pharmacists Association	49	2		e20	e27	43	2.772	53.519	10.1331/JAPhA.2009.08091	19289333	FALSE	0
Lauterbach EC	Dextromethorphan as a potential rapid-acting antidepressant	2011	Medical Hypotheses	76	5		717	719	37	1.375	14.13	10.1016/j.mehy.2011.02.003	21367535	FALSE	0
Rocha A Hart N Trujillo KA	Differences between adolescents and adults in the acute effects of PCP and ketamine and in sensitization following intermittent administration	2017	Pharmacology Biochemistry and Behavior	157			24	34	14	2.519	45.435	10.1016/j.pbb.2017.04.007	28442368	FALSE	0
Gass N Becker R Reinwald J Cosa-Linan A Sack M Weber-Fahr W Vollmayr B Sartorius A	Differences between ketamine’s short-term and long-term effects on brain circuitry in depression	2019	Translational Psychiatry	9	1	172			5	5.28	86.774	10.1038/s41398-019-0506-6	31253763	FALSE	1
Cycowicz YM Rowny SB Luber B Lisanby SH	Differences in Seizure Expression between Magnetic Seizure Therapy and Electroconvulsive Shock	2018	Journal of ECT	34	2		95	103	3	2.454	55.496	10.1097/YCT.0000000000000470	29240021	FALSE	2
Schumacher A Sivanandan B Tolledo EC Woldegabriel J Ito R	Different dosing regimens of repeated ketamine administration have opposite effects on novelty processing in rats	2016	Progress in Neuro-Psychopharmacology and Biological Psychiatry	69			1	10	9	4.361	79.217	10.1016/j.pnpbp.2016.03.007	27064663	FALSE	0
De Bartolomeis A Sarappa C Buonaguro EF Marmo F Eramo A Tomasetti C Iasevoli F	Different effects of the NMDA receptor antagonists ketamine, MK-801, and memantine on postsynaptic density transcripts and their topography: Role of Homer signaling, and implications for novel antipsychotic and pro-cognitive targets in psychosis	2013	Progress in Neuro-Psychopharmacology and Biological Psychiatry	46			1	12	39	4.361	79.217	10.1016/j.pnpbp.2013.06.010	23800465	FALSE	0
Castagné V Wolinsky T Quinn L Virley D	Differential behavioral profiling of stimulant substances in the rat using the LABORAS™ system	2012	Pharmacology Biochemistry and Behavior	101	4		553	563	11	2.519	45.435	10.1016/j.pbb.2012.03.001	22425596	FALSE	0
Inta D Trusel M Riva MA Sprengel R Gass P	Differential c-Fos induction by different NMDA receptor antagonists with antidepressant efficacy: Potential clinical implications	2009	International Journal of Neuropsychopharmacology	12	8		1133	1136	22	4.333	78.402	10.1017/S1461145709990319	19638253	FALSE	0
Babinska Z Ruda-Kucerova J	Differential characteristics of ketamine self-administration in the olfactory bulbectomy model of depression in male rats	2017	Experimental and Clinical Psychopharmacology	25	2		84	93	13	2.217	46.864	10.1037/pha0000106	28301174	FALSE	2
Nagy D Stoiljkovic M Menniti FS Hajós M	Differential effects of an NR2B NAM and ketamine on synaptic potentiation and gamma synchrony: Relevance to rapid-onset antidepressant efficacy	2016	Neuropsychopharmacology	41	6		1486	1494	14	6.751	92.878	10.1038/npp.2015.298	26404843	FALSE	4
Park SW Lee JG Seo MK Lee CH Cho HY Lee BJ Seol W Kim YH	Differential effects of antidepressant drugs on mTOR signalling in rat hippocampal neurons	2014	International Journal of Neuropsychopharmacology	17	11		1831	1846	60	4.333	78.402	10.1017/S1461145714000534	24901414	FALSE	0
Ruddy RM Chen Y Milenkovic M Ramsey AJ	Differential effects of NMDA receptor antagonism on spine density	2015	Synapse	69	1		52	56	12	2.318	27.491	10.1002/syn.21784	25220437	FALSE	0
Hiyoshi T Kambe D Karasawa J-I Chaki S	Differential effects of NMDA receptor antagonists at lower and higher doses on basal gamma band oscillation power in rat cortical electroencephalograms	2014	Neuropharmacology	85			384	396	32	4.431	79.676	10.1016/j.neuropharm.2014.05.037	24907590	FALSE	1
du Jardin KG Liebenberg N Müller HK Elfving B Sanchez C Wegener G	Differential interaction with the serotonin system by S-ketamine, vortioxetine, and fluoxetine in a genetic rat model of depression	2016	Psychopharmacology	233	14		2813	2825	35	3.13	60.589	10.1007/s00213-016-4327-5	27236785	FALSE	0
Olesen MV Gotzsche CR Christiansen SH Woldbye DPD	Differential plastic changes in synthesis and binding in the mouse somatostatin system after electroconvulsive stimulation	2018	Acta Neuropsychiatrica	30	4		192	202		3	55.576	10.1017/neu.2018.1	29559016	FALSE	0
Zhang K Yamaki VN Wei Z Zheng Y Cai X	Differential regulation of GluA1 expression by ketamine and memantine	2017	Behavioural Brain Research	316			152	159	17	2.977	60.728	10.1016/j.bbr.2016.09.002	27599619	FALSE	0
Kocsis B	Differential role of NR2A and NR2B subunits in N-methyl-D-aspartate receptor antagonist-induced aberrant cortical gamma oscillations	2012	Biological Psychiatry	71	11		987	995	102	12.095	95.781	10.1016/j.biopsych.2011.10.002	22055014	FALSE	1
Ren Z Yan P Zhu L Yang H Zhao Y Kirby BP Waddington JL Zhen X	Dihydromyricetin exerts a rapid antidepressant-like effect in association with enhancement of BDNF expression and inhibition of neuroinflammation	2018	Psychopharmacology	235	1		233	244	19	3.13	60.589	10.1007/s00213-017-4761-z	29058041	FALSE	0
Srikumar BN Naidu PS Kalidindi N Paschapur M Adepu B Subramani S Nagar J Srivastava R Sreedhara MV Prasad DS Das ML Louis JV Kuchibhotla VK Dudhgaonkar S Pieschl RL Li Y-W Bristow LJ Ramarao M Vikramadithyan	Diminished responses to monoaminergic antidepressants but not ketamine in a mouse model for neuropsychiatric lupus	2019	Journal of Psychopharmacology	33	1		25	36	1	3.121	60.689	10.1177/0269881118812102	30484737	FALSE	1
Engers JL Rodriguez AL Konkol LC Morrison RD Thompson AD Byers FW Blobaum AL Chang S Venable DF Loch MT Niswender CM Daniels JS Jones CK Conn PJ Lindsley CW Emmitte KA	Discovery of a Selective and CNS Penetrant Negative Allosteric Modulator of Metabotropic Glutamate Receptor Subtype 3 with Antidepressant and Anxiolytic Activity in Rodents	2015	Journal of Medicinal Chemistry	58	18		7485	7500	32	6.205	95.902	10.1021/acs.jmedchem.5b01005	26335039	FALSE	1
Cunningham CS Moerke MJ McMahon LR	Discriminative stimulus effects of mecamylamine and nicotine in rhesus monkeys: Central and peripheral mechanisms	2019	Pharmacology Biochemistry and Behavior	179			27	33	1	2.519	45.435	10.1016/j.pbb.2019.02.002	30738085	FALSE	0
Qiu Y Zhang Y Li J-X	Discriminative stimulus effects of the imidazoline I2 receptor ligands BU224 and phenyzoline in rats	2015	European Journal of Pharmacology	749			133	141	15	3.263	64.63	10.1016/j.ejphar.2015.01.013	25617792	FALSE	0
Widman AJ McMahon LL	Disinhibition of CA1 pyramidal cells by low-dose ketamine and other antagonists with rapid antidepressant efficacy	2018	Proceedings of the National Academy of Sciences of the United States of America	115	13		E3007	E3016	40	9.412	89.437	10.1073/pnas.1718883115	29531088	FALSE	0
Fuchs T Jefferson SJ Hooper A Yee P-H Maguire J Luscher B	Disinhibition of somatostatin-positive GABAergic interneurons results in an anxiolytic and antidepressant-like brain state	2017	Molecular Psychiatry	22	6		920	930	64	12.384	96.47	10.1038/mp.2016.188	27821870	FALSE	0
Hillhouse TM Porter JH Negus SS	Dissociable effects of the noncompetitive NMDA receptor antagonists ketamine and MK-801 on intracranial self-stimulation in rats	2014	Psychopharmacology	231	13		2705	2716	22	3.13	60.589	10.1007/s00213-014-3451-3	24522331	FALSE	0
Robinson BL Dumas M Cuevas E Gu Q Paule MG Ali SF Kanungo J	Distinct effects of ketamine and acetyl l-carnitine on the dopamine system in zebrafish	2016	Neurotoxicology and Teratology	54			52	60	17	3.274	61.745	10.1016/j.ntt.2016.02.004	26898327	FALSE	0
Stuart SA Butler P Munafò MR Nutt DJ Robinson ESJ	Distinct Neuropsychological Mechanisms May Explain Delayed-Versus Rapid-Onset Antidepressant Efficacy	2015	Neuropsychopharmacology	40	9		2165	2174	27	6.751	92.878	10.1038/npp.2015.59	25740288	FALSE	0
Fox GE Li M Zhao F Tsien JZ	Distinct retrosplenial cortex cell populations and their spike dynamics during ketamine-induced unconscious state	2017	PLoS ONE	12	10	e0187198			2	2.74	62.676	10.1371/journal.pone.0187198	29073221	FALSE	0
Hauser MJ Isbrandt D Roeper J	Disturbances of novel object exploration and recognition in a chronic ketamine mouse model of schizophrenia	2017	Behavioural Brain Research	332			316	326	9	2.977	60.728	10.1016/j.bbr.2017.06.013	28634108	FALSE	0
Martín-González E Prados-Pardo Á Mora S Flores P Moreno M	Do psychoactive drugs have a therapeutic role in compulsivity? Studies on schedule-induced polydipsia	2018	Psychopharmacology	235	2		419	432	6	3.13	60.589	10.1007/s00213-017-4819-y	29313138	FALSE	1
Andreasen JT Gynther M Rygaard A Bøgelund T Nielsen SD Clausen RP Mogensen J Pickering DS	Does increasing the ratio of AMPA-to-NMDA receptor mediated neurotransmission engender antidepressant action? Studies in the mouse forced swim and tail suspension tests	2013	Neuroscience Letters	546			6	10	24	2.274	26.753	10.1016/j.neulet.2013.04.045	23643996	FALSE	0
Li Y Zhu ZR Ou BC Wang YQ Tan ZB Deng CM Gao YY Tang M So JH Mu YL Zhang LQ	Dopamine D2/D3 but not dopamine D1 receptors are involved in the rapid antidepressant-like effects of ketamine in the forced swim test	2015	Behavioural Brain Research	279			100	105	36	2.977	60.728	10.1016/j.bbr.2014.11.016	25449845	FALSE	2
Solati J Zarrindast M-R Salari A-A	Dorsal hippocampal opioidergic system modulates anxiety-like behaviors in adult male Wistar rats	2010	Psychiatry and Clinical Neurosciences	64	6		634	641	32	3.351	64.834	10.1111/j.1440-1819.2010.02143.x	21029249	FALSE	0
Radford KD Park TY Lee BH Moran S Osborne LA Choi KH	Dose-response characteristics of intravenous ketamine on dissociative stereotypy, locomotion, sensorimotor gating, and nociception in male Sprague-Dawley rats	2017	Pharmacology Biochemistry and Behavior	153			130	140	15	2.519	45.435	10.1016/j.pbb.2016.12.014	28024909	FALSE	0
Zhang W-J Wang H-H Lv Y-D Liu C-C Sun W-Y Tian L-J	Downregulation of Egr-1 Expression Level via GluN2B Underlies the Antidepressant Effects of Ketamine in a Chronic Unpredictable Stress Animal Model of Depression	2018	Neuroscience	372			38	45	11	3.056	50.369	10.1016/j.neuroscience.2017.12.045	29294341	FALSE	0
Bernstein H-G Keilhoff G Steiner J Laube G Bogerts B	Downregulation of Neuregulin 1-ErbB4 Signaling and Antidepressant Properties of Ketamine: ErbB4 Expressing Pyramidal Neurons May Play a Role	2014	Journal of Molecular Neuroscience	55	2		372	373	1	2.678	40.033	10.1007/s12031-014-0340-5	24874581	FALSE	0
Wang N Zhang G-F Liu X-Y Sun H-L Wang X-M Qiu L-L Yang C Yang J-J	Downregulation of Neuregulin 1-ErbB4 Signaling in Parvalbumin Interneurons in the Rat Brain May Contribute to the Antidepressant Properties of Ketamine	2014	Journal of Molecular Neuroscience	54	2		211	218	19	2.678	40.033	10.1007/s12031-014-0277-8	24633675	FALSE	1
Li X Martinez-Lozano Sinues P Dallmann R Bregy L Hollmén M Proulx S Brown SA Detmar M Kohler M Zenobi R	Drug Pharmacokinetics Determined by Real-Time Analysis of Mouse Breath	2015	Angewandte Chemie - International Edition	54	27		7815	7818	32	7.067	98.438	10.1002/anie.201503312	26015026	FALSE	1
Eskelund A Li Y Budac DP Müller HK Gulinello M Sanchez C Wegener G	Drugs with antidepressant properties affect tryptophan metabolites differently in rodent models with depression-like behavior	2017	Journal of Neurochemistry	142	1		118	131	8	4.066	67.675	10.1111/jnc.14043	28407315	FALSE	1
Millan MJ	Dual- and Triple-Acting Agents for Treating Core and Co-morbid Symptoms of Major Depression: Novel Concepts, New Drugs	2009	Neurotherapeutics	6	1		53	77	161	6.035	90.738	10.1016/j.nurt.2008.10.039	19110199	FALSE	15
Yan J Jiang H	Dual effects of ketamine: Neurotoxicity versus neuroprotection in anesthesia for the developing brain	2014	Journal of Neurosurgical Anesthesiology	26	2		155	160	55	2.928	65.876	10.1097/ANA.0000000000000027	24275940	FALSE	0
Singh NM Sathyaprabha TN Malthish K Thirthalli J Andrade C	Early and late postictal cardiac electrophysiological changes associated with low, moderate, and high dose electroconvulsive shocks	2018	Asian Journal of Psychiatry	33			78	83	1	2.529	51.29	10.1016/j.ajp.2018.03.001	29547752	FALSE	0
Schiavone S Tucci P Trabace L Morgese MG	Early celastrol administration prevents ketamine-induced psychotic-like behavioral dysfunctions, oxidative stress and IL-10 reduction in the cerebellum of adult mice	2019	Molecules	24	21	3993			3	3.267	56.714	10.3390/molecules24213993	31694174	FALSE	0
El Rawas R Thiriet N Nader J Lardeux V Jaber M Solinas M	Early exposure to environmental enrichment alters the expression of genes of the endocannabinoid system	2011	Brain Research	1390			80	89	18	2.733	42.62	10.1016/j.brainres.2011.03.025	21419109	FALSE	0
Goodwill HL Manzano-Nieves G Gallo M Lee H-I Oyerinde E Serre T Bath KG	Early life stress leads to sex differences in development of depressive-like outcomes in a mouse model	2019	Neuropsychopharmacology	44	4		711	720	34	6.751	92.878	10.1038/s41386-018-0195-5	30188513	FALSE	4
Niquet J Lumley L Baldwin R Rossetti F Schultz M de Araujo Furtado M Suchomelova L Naylor D Franco-Estrada I Wasterlain CG	Early polytherapy for benzodiazepine-refractory status epilepticus	2019	Epilepsy and Behavior	101		106367			5	2.508	50.919	10.1016/j.yebeh.2019.06.011	31636007	FALSE	0
Assis LC Rezin GT Comim CM Valvassori SS Jeremias IC Zugno AI Quevedo J Streck EL	Effect of acute administration of ketamine and imipramine on Creatine kinase activity in the brain of rats	2009	Revista Brasileira de Psiquiatria	31	3		247	252	24	1.904	39.872	10.1590/S1516-44462009000300010	19784492	FALSE	0
Graef JD Newberry K Newton A Pieschl R Shields E Luan F-N Simmermacher J Luchetti D Schaeffer E Li Y-W Kiss L Bristow LJ	Effect of acute NR2B antagonist treatment on long-term potentiation in the rat hippocampus	2015	Brain Research	1609	1		31	39	17	2.733	42.62	10.1016/j.brainres.2015.03.019	25796435	FALSE	2
Chang CH Chen MC Lu J	Effect of antidepressant drugs on the vmPFC-limbic circuitry	2015	Neuropharmacology	92			116	124	12	4.431	79.676	10.1016/j.neuropharm.2015.01.010	25637091	FALSE	33
Chatterjee M Ganguly S Srivastava M Palit G	Effect of 'chronic' versus 'acute' ketamine administration and its 'withdrawal' effect on behavioural alterations in mice: Implications for experimental psychosis	2011	Behavioural Brain Research	216	1		247	254	62	2.977	60.728	10.1016/j.bbr.2010.08.001	20699106	TRUE	0
Svensson M Grahm M Ekstrand J Movahed-Rad P Johansson M Tingström A	Effect of electroconvulsive seizures on pattern separation	2015	Hippocampus	25	11		1351	1360	5	3.404	60.332	10.1002/hipo.22441	25850383	FALSE	0
Ushakova VM Zubkov EA Morozova AY Gorlova AV Pavlov DA Inozemtsev AN Chekhonin VP	Effect of Electroconvulsive Therapy on Cognitive Functions of Rats with Depression-Like Disorders Induced by Ultrasound Exposure	2017	Bulletin of Experimental Biology and Medicine	163	5		599	601	1	0.775	6.159	10.1007/s10517-017-3857-0	28948550	FALSE	0
Zugno AI Canever L Heylmann AS Wessler PG Steckert A Mastella GA de Oliveira MB Damázio LS Pacheco FD Calixto OP Pereira FP Macan TP Pedro TH Schuck PF Quevedo J Budni J	Effect of folic acid on oxidative stress and behavioral changes in the animal model of schizophrenia induced by ketamine	2016	Journal of Psychiatric Research	81			23	35	11	3.745	76.861	10.1016/j.jpsychires.2016.06.013	27367209	FALSE	0
Briones-Aranda A Suárez-Santiago JE Picazo O Castellanos-Pérez M	Effect of ketamine administration, alone and in combination with E-6837, on climbing behavior	2016	Behavioural Pharmacology	27	5		485	488	1	1.741	19.696	10.1097/FBP.0000000000000235	27035065	FALSE	0
Chang D Zhao J Zhang X Lian H Du X Yuan R Wen Y Gao L	Effect of ketamine combined with DHA on lipopolysaccharide-induced depression-like behavior in rats	2019	International Immunopharmacology	75		105788			4	3.943	69.597	10.1016/j.intimp.2019.105788	31377587	FALSE	0
Akillioglu K Melik EB Melik E Boga A	Effect of ketamine on exploratory behaviour in BALB/C and C57BL/6 mice	2012	Pharmacology Biochemistry and Behavior	100	3		513	517	10	2.519	45.435	10.1016/j.pbb.2011.10.014	22037409	FALSE	0
Zugno AI de Miranda IM Budni J Volpato AM Luca RD Deroza PF de Oliveira MB Heylmann AS da Rosa Silveira F Wessler P Antunes Mastella G Cipriano AL Quevedo J	Effect of maternal deprivation on acetylcholinesterase activity and behavioral changes on the ketamine-induced animal model of schizophrenia	2013	Neuroscience	248			252	260	13	3.056	50.369	10.1016/j.neuroscience.2013.05.059	23769892	FALSE	0
Skolnick P Kos T Czekaj J Popik P	Effect of NMDAR antagonists in the tetrabenazine test for antidepressants: Comparison with the tail suspension test	2015	Acta Neuropsychiatrica	27	4		228	234	10	3	55.576	10.1017/neu.2015.14	25858023	FALSE	0
Johnson MZ Crowley PD Foley AG Xue C Connolly C Gallagher HC Buggy DJ	Effect of perioperative lidocaine on metastasis after sevoflurane or ketamine-xylazine anaesthesia for breast tumour resection in a murine model	2018	British Journal of Anaesthesia	121	1		76	85	19	6.88	92.188	10.1016/j.bja.2017.12.043	29935598	FALSE	0
Li J Liu W Peng Q Jiang M Luo C Guo Y Liu Y Fang M Mo Z	Effect of rhynchophylline on conditioned place preference on expression of NR2B in methamphetamine-dependent mice	2014	Biochemical and Biophysical Research Communications	452	3		695	700	14	2.985	55.359	10.1016/j.bbrc.2014.08.127	25193707	FALSE	0
Comim CM Silva NC Patrício JJ Palmas D Mendonça BP Bittencourt MO Cassol-Jr OJ Barichello T Zugno AI Quevedo J Dal-Pizzol F	Effect of sepsis on behavioral changes on the ketamine-induced animal model of schizophrenia	2015	Journal of Neuroimmunology	281			78	82	3	3.125	48.39	10.1016/j.jneuroim.2015.02.012	25867472	FALSE	0
Socała K Nieoczym D Wyska E Wlaź P	Effect of sildenafil on the activity of some antidepressant drugs and electroconvulsive shock treatment in the forced swim test in mice	2017	Naunyn-Schmiedeberg's Archives of Pharmacology	390	4		339	349	3	2.05	29.074	10.1007/s00210-016-1334-3	28013355	FALSE	0
Bhattamisra SK Singh PN Singh SK	Effect of standardized extract of Marsilea minuta on learning and memory performance in rat amnesic models	2012	Pharmaceutical Biology	50	6		766	772	5	2.971	71.57	10.3109/13880209.2011.632421	22471959	FALSE	0
Sandbaumhüter FA Theurillat R Bettschart-Wolfensberger R Thormann W	Effect of the α2-receptor agonists medetomidine, detomidine, xylazine, and romifidine on the ketamine metabolism in equines assessed with enantioselective capillary electrophoresis	2017	Electrophoresis	38	15		1895	1904	3	3.081	67.453	10.1002/elps.201700017	28251651	FALSE	0
Shirayama Y Hashimoto K	Effects of a single bilateral infusion of R-ketamine in the rat brain regions of a learned helplessness model of depression	2017	European Archives of Psychiatry and Clinical Neuroscience	267	2		177	182	38	3.288	66.12	10.1007/s00406-016-0718-1	27480092	FALSE	0
Basar K Eren-Kocak E Ozdemir H Ertugrul A	Effects of acute and chronic electroconvulsive shocks on glycogen synthase kinase 3β level and phosphorylation in Mice	2013	Journal of ECT	29	4		265	270	7	2.454	55.496	10.1097/YCT.0b013e318290f7ff	23807397	FALSE	1
Pitsikas N Georgiadou G Delis F Antoniou K	Effects of Anesthetic Ketamine on Anxiety-Like Behaviour in Rats	2019	Neurochemical Research	44	4		829	838	1	3.038	48.453	10.1007/s11064-018-02715-y	30656595	FALSE	0
García-Fuster MJ García-Sevilla JA	Effects of anti-depressant treatments on FADD and p-FADD protein in rat brain cortex: enhanced anti-apoptotic p-FADD/FADD ratio after chronic desipramine and fluoxetine administration	2016	Psychopharmacology	233	15-16		2955	2971	8	3.13	60.589	10.1007/s00213-016-4342-6	27259485	FALSE	0
Pieschl RL Miller R Jones KM Post-Munson DJ Chen P Newberry K Benitex Y Molski T Morgan D McDonald IM Macor JE Olson RE Asaka Y Digavalli S Easton A Herrington J Westphal RS Lodge NJ Zaczek R Bristow LJ Li	Effects of BMS-902483, an α7 nicotinic acetylcholine receptor partial agonist, on cognition and sensory gating in relation to receptor occupancy in rodents	2017	European Journal of Pharmacology	807			1	11	11	3.263	64.63	10.1016/j.ejphar.2017.04.024	28438647	FALSE	0
O'Donovan S Dalton V Harkin A McLoughlin DM	Effects of brief pulse and ultrabrief pulse electroconvulsive stimulation on rodent brain and behaviour in the corticosterone model of depression	2014	International Journal of Neuropsychopharmacology	17	9		1477	1486	15	4.333	78.402	10.1017/S1461145714000200	24607259	FALSE	0
Falcon E Maier K Robinson SA Hill-Smith TE Lucki I	Effects of buprenorphine on behavioral tests for antidepressant and anxiolytic drugs in mice	2015	Psychopharmacology	232	5		907	915	46	3.13	60.589	10.1007/s00213-014-3723-y	25178815	FALSE	0
West CHK Weiss JM	Effects of chronic antidepressant drug administration and electroconvulsive shock on activity of dopaminergic neurons in the ventral tegmentum	2011	International Journal of Neuropsychopharmacology	14	2		201	210	22	4.333	78.402	10.1017/S1461145710000489	20482941	FALSE	3
Krug JT Klein AK Purvis EM Ayala K Mayes MS Collins L Fisher MPA Ettenberg A	Effects of chronic lithium exposure in a modified rodent ketamine-induced hyperactivity model of mania	2019	Pharmacology Biochemistry and Behavior	179			150	155	1	2.519	45.435	10.1016/j.pbb.2019.01.003	30658121	FALSE	0
Hofmann JI Schwarz C Rudolph U Antkowiak B	Effects of Diazepam on Low-Frequency and High- Frequency Electrocortical -Power Mediated by α1- and α2-GABAA Receptors	2019	International Journal of Molecular Sciences	20	14	3486			2	4.556	74.208	10.3390/ijms20143486	31315211	FALSE	3
Kyeremanteng C MacKay JC James JS Kent P Cayer C Anisman H Merali Z	Effects of electroconvulsive seizures on depression-related behavior, memory and neurochemical changes in Wistar and Wistar-Kyoto rats	2014	Progress in Neuro-Psychopharmacology and Biological Psychiatry	54			170	178	18	4.361	79.217	10.1016/j.pnpbp.2014.05.012	24871798	FALSE	0
Li W Liu L Liu Y-Y Luo J Lin J-Y Li X Wang B Min S	Effects of electroconvulsive stimulation on long-term potentiation and synaptophysin in the hippocampus of rats with depressive behavior	2012	Journal of ECT	28	2		111	117	23	2.454	55.496	10.1097/YCT.0b013e31824a47ca	22531204	FALSE	0
Laricchiuta D Centonze D Petrosini L	Effects of endocannabinoid and endovanilloid systems on aversive memory extinction	2013	Behavioural Brain Research	256			101	107	32	2.977	60.728	10.1016/j.bbr.2013.08.010	23948212	FALSE	0
Kruk-Slomka M Banaszkiewicz I Slomka T Biala G	Effects of Fatty Acid Amide Hydrolase Inhibitors Acute Administration on the Positive and Cognitive Symptoms of Schizophrenia in Mice	2019	Molecular Neurobiology	56	11		7251	7266	1	4.5	76.199	10.1007/s12035-019-1596-0	31004320	FALSE	0
Guo R Tang Q Ye Y Lu X Chen F Dai X Yan Y Liao L	Effects of gender on ketamine-induced conditioned placed preference and urine metabonomics	2016	Regulatory Toxicology and Pharmacology	77			263	274	9	2.652	64.04	10.1016/j.yrtph.2016.03.007	26995028	FALSE	0
McCardle CE Gartside SE	Effects of general anaesthetics on 5-HT neuronal activity in the dorsal raphe nucleus	2012	Neuropharmacology	62	4		1787	1796	16	4.431	79.676	10.1016/j.neuropharm.2011.12.003	22197516	FALSE	9
Hasaka M Mori T Matsuura T Narahashi T Kuno M Asada A Nishikawa K	Effects of general anesthetics on P2X4 receptors in a mouse microglial cell line	2012	NeuroReport	23	10		601	605	3	1.394	10.886	10.1097/WNR.0b013e32835509db	22664778	FALSE	0
Yates JR Prior NA Chitwood MR Day HA Heidel JR Hopkins SE Muncie BT Paradella-Bradley TA Sestito AP Vecchiola AN Wells EE	Effects of GluN2B-selective antagonists on delay and probability discounting in male rats: Modulation by delay/probability presentation order	2018	Experimental and Clinical Psychopharmacology	26	6		525	540	6	2.217	46.864	10.1037/pha0000216	30035577	FALSE	0
Kuśmider M Faron-Górecka A Pabian P Solich J Szlachta M Kolasa M Żurawek D Wójcikowski J Daniel W Dziedzicka-Wasylewska M	Effects of imipramine on cytokines panel in the rats serum during the drug treatment and discontinuation	2018	Neurochemistry International	113			85	91	1	3.881	65.509	10.1016/j.neuint.2017.11.016	29196145	FALSE	0
Gao H Zhang L Chen Z Liu S Zhang Q Zhang B	Effects of intravenous anesthetics on the phosphorylation of cAMP response element-binding protein in hippocampal slices of adult mice	2018	Molecular Medicine Reports	18	1		627	633	2	2.1	25.747	10.3892/mmr.2018.8939	29749444	FALSE	0
Abelaira HM Réus GZ Ignácio ZM dos Santos MAB de Moura AB Matos D Demo JP da Silva JBI Michels M Abatti M Sonai B Dal Pizzol F Carvalho AF Quevedo J	Effects of ketamine administration on mTOR and reticulum stress signaling pathways in the brain after the infusion of rapamycin into prefrontal cortex	2017	Journal of Psychiatric Research	87			81	87	16	3.745	76.861	10.1016/j.jpsychires.2016.12.002	28017918	FALSE	0
Réus GZ Abaleira HM Titus SE Arent CO Michels M Da Luz JR Dos Santos MAB Carlessi AS Matias BI Bruchchen L Steckert AV Ceretta LB Dal-Pizzol F Quevedo J	Effects of ketamine administration on the phosphorylation levels of CREB and TrKB and on oxidative damage after infusion of MEK inhibitor	2016	Pharmacological Reports	68	1		177	184	7	2.754	52.778	10.1016/j.pharep.2015.08.010	26721370	FALSE	0
Can A Zanos P Moaddel R Kang HJ Dossou KSS Wainer IW Cheer JF Frost DO Huang X-P Gould TD	Effects of ketamine and ketamine metabolites on evoked striatal dopamine release, dopamine receptors, and monoamine transporters	2016	Journal of Pharmacology and Experimental Therapeutics	359	1		159	170	44	3.561	70.926	10.1124/jpet.116.235838	27469513	FALSE	0
Koike H Iijima M Chaki S	Effects of ketamine and LY341495 on the depressive-like behavior of repeated corticosterone-injected rats	2013	Pharmacology Biochemistry and Behavior	107			20	23	38	2.519	45.435	10.1016/j.pbb.2013.03.017	23578563	FALSE	0
Owolabi RA Akanmu MA Adeyemi OI	Effects of ketamine and N-methyl-d-aspartate on fluoxetine-induced antidepressant-related behavior using the forced swimming test	2014	Neuroscience Letters	566			172	176	18	2.274	26.753	10.1016/j.neulet.2014.01.015	24530380	FALSE	0
Qi R Li J Wu X Geng X Chen N Yu H	Effects of Ketamine on Basal Gamma Band Oscillation and Sensory Gating in Prefrontal Cortex of Awake Rats	2018	Neuroscience Bulletin	34	3		457	464	3	4.326	71.771	10.1007/s12264-018-0208-8	29380249	FALSE	10
Yang C Shen J Hong T Hu T-T Li Z-J Zhang H-T Zhang Y-J Zhou Z-Q Yang J-J	Effects of ketamine on lipopolysaccharide-induced depressive-like behavior and the expression of inflammatory cytokines in the rat prefrontal cortex	2013	Molecular Medicine Reports	8	3		887	890	15	2.1	25.747	10.3892/mmr.2013.1600	23900245	FALSE	0
Pan X Zeng X Hong J Yuan C Cui L Ma J Chang Y Hua X	Effects of ketamine on metabolomics of serum and urine in cynomolgus macaques (Macaca fascicularis)	2016	Journal of the American Association for Laboratory Animal Science	55	5		558	564	4	1.235	54.089		27657710	FALSE	0
Damazio Pacheco F Canever L Antunes Mastella G Gomes Wessler P Kunz Godoi A Hubbe I da Costa Afonso A Celso D Quevedo J Ioppi Zugno A	Effects of ketamine on prepubertal Wistar rats: Implications on behavioral parameters for Childhood-Onset Schizophrenia	2019	International Journal of Developmental Neuroscience	79			49	53	1	1.911	28.107	10.1016/j.ijdevneu.2019.10.006	31678549	FALSE	0
Lü Z Zhai X Zhou H Li P Ma J Guan L Mo Y	Effects of ketamine on the development of forensically important blowfly chrysomya megacephala (F.) (Diptera: Calliphoridae) and its forensic relevance	2014	Journal of Forensic Sciences	59	4		991	996	6	1.441	53.125	10.1111/1556-4029.12430	24673587	FALSE	0
McDougall SA Moran AE Baum TJ Apodaca MG Real V	Effects of ketamine on the unconditioned and conditioned locomotor activity of preadolescent and adolescent rats: impact of age, sex, and drug dose	2017	Psychopharmacology	234	18		2683	2696	13	3.13	60.589	10.1007/s00213-017-4660-3	28589265	FALSE	1
Vecchia DD Kanazawa LKS Wendler E de Almeida Soares Hocayen P Bruginski E Campos FR Stern CAJ Vital MABF Miyoshi E Wöhr M Schwarting RKW Andreatini R	Effects of ketamine on vocal impairment, gait changes, and anhedonia induced by bilateral 6-OHDA infusion into the substantia nigra pars compacta in rats: Therapeutic implications for Parkinson's disease	2018	Behavioural Brain Research	342			1	10	5	2.977	60.728	10.1016/j.bbr.2017.12.041	29307665	FALSE	4
Maltbie EA Gopinath KS Howell LL	Effects of ketamine treatment on cocaine-induced reinstatement and disruption of functional connectivity in unanesthetized rhesus monkeys	2019	Psychopharmacology	236	7		2105	2118		3.13	60.589	10.1007/s00213-019-05204-4	30879118	FALSE	0
Shen G Han F Shi W-X	Effects of Low Doses of Ketamine on Pyramidal Neurons in Rat Prefrontal Cortex	2018	Neuroscience	384			178	187	3	3.056	50.369	10.1016/j.neuroscience.2018.05.037	29859979	FALSE	0
Chen J Peng L-H Luo J Liu L Lv F Li P Ao L Hao X-C Min S	Effects of low-dose ketamine combined with propofol on phosphorylation of AMPA receptor GluR1 subunit and GABAA receptor in hippocampus of stressed rats receiving electroconvulsive shock	2015	Journal of ECT	31	1		50	56	10	2.454	55.496	10.1097/YCT.0000000000000148	24831997	FALSE	0
Glasgow NG Wilcox MR Johnson JW	Effects of Mg 2+ on recovery of NMDA receptors from inhibition by memantine and ketamine reveal properties of a second site	2018	Neuropharmacology	137			344	358	8	4.431	79.676	10.1016/j.neuropharm.2018.05.017	29793153	FALSE	0
Cameron LP Benson CJ Dunlap LE Olson DE	Effects of N, N-Dimethyltryptamine on Rat Behaviors Relevant to Anxiety and Depression	2018	ACS Chemical Neuroscience	9	7		1582	1590	22	4.486	77.073	10.1021/acschemneuro.8b00134	29664276	FALSE	0
Kandratavicius L Balista PA Wolf DC Abrao J Evora PR Rodrigues AJ Chaves C Maia-de-Oliveira JP Leite JP Dursun SM Baker GB Guimaraes FS Hallak JEC	Effects of nitric oxide-related compounds in the acute ketamine animal model of schizophrenia	2015	BMC Neuroscience	16	1	9			20	2.811	44.465	10.1186/s12868-015-0149-3	25887360	FALSE	0
Talarek S Orzelska-Gorka J Listos J Serefko A Poleszak E Fidecka S	Effects of NMDA antagonists on the development and expression of tolerance to diazepam-induced motor impairment in mice	2016	Pharmacology Biochemistry and Behavior	142			42	47	5	2.519	45.435	10.1016/j.pbb.2015.12.009	26723839	FALSE	0
Yates JR Breitenstein KA Gunkel BT Hughes MN Johnson AB Rogers KK Shape SM	Effects of NMDA receptor antagonists on probability discounting depend on the order of probability presentation	2016	Pharmacology Biochemistry and Behavior	150-151			31	38	11	2.519	45.435	10.1016/j.pbb.2016.09.004	27642050	FALSE	3
Gama CS Canever L Panizzutti B Gubert C Stertz L Massuda R Pedrini M de Lucena DF Luca RD Fraga DB Heylmann AS Deroza PF Zugno AI	Effects of omega-3 dietary supplement in prevention of positive, negative and cognitive symptoms: A study in adolescent rats with ketamine-induced model of schizophrenia	2012	Schizophrenia Research	141	2-3		162	167	53	3.759	77.538	10.1016/j.schres.2012.08.002	22954755	FALSE	0
Zugno AI Canever L Chipindo H Mastella G Heylmann AS Oliveira MB Steckert AV Castro AA Pizzol FD Quevedo J Gama CS	Effects of omega-3 supplementation on interleukin and neurotrophin levels in an animal model of schizophrenia	2015	Anais da Academia Brasileira de Ciencias	87	2		1475	1486	10	1.28	40.141	10.1590/0001-3765201520140714	26397829	FALSE	1
Lv F Shen Y-W Peng L-H Li P Luo J Wei K Li W Chen J Min S	Effects of propofol on expression of hippocampal neuronal nitric oxide synthase and carboxy-terminal PDZ ligand of neuronal nitric oxide synthase in stressed rats undergoing electroconvulsive shock	2013	Journal of ECT	29	4		297	302	5	2.454	55.496	10.1097/YCT.0b013e318290fa17	24263275	FALSE	0
Li X Li W Luo J Wei K Li P Liu X-B Min S	Effects of propofol on the activation of hippocampal CaMKIIα in depressed rats receiving electroconvulsive therapy	2012	Journal of ECT	28	4		242	247	12	2.454	55.496	10.1097/YCT.0b013e31826140c7	23041766	FALSE	0
Nikiforuk A Popik P	Effects of quetiapine and sertindole on subchronic ketamine-induced deficits in attentional set-shifting in rats	2012	Psychopharmacology	220	1		65	74	33	3.13	60.589	10.1007/s00213-011-2487-x	21918808	FALSE	0
Ito M Seki T Liu J Nakamura K Namba T Matsubara Y Suzuki T Arai H	Effects of repeated electroconvulsive seizure on cell proliferation in the rat hippocampus	2010	Synapse	64	11		814	821	21	2.318	27.491	10.1002/syn.20796	20340175	FALSE	0
Kim J Gale K Kondratyev A	Effects of repeated minimal electroshock seizures on NGF, BDNF and FGF-2 protein in the rat brain during postnatal development	2010	International Journal of Developmental Neuroscience	28	3		227	232	20	1.911	28.107	10.1016/j.ijdevneu.2010.02.003	20170723	FALSE	0
Li C Tu G Luo C Guo Y Fang M Zhu C Li H Ou J Zhou Y Liu W Yung KKL Mo Z	Effects of rhynchophylline on the hippocampal miRNA expression profile in ketamine-addicted rats	2018	Progress in Neuro-Psychopharmacology and Biological Psychiatry	86			379	389	5	4.361	79.217	10.1016/j.pnpbp.2018.02.009	29476799	FALSE	0
Kilic FS Ismailoglu S Kaygisiz B Oner S	Effects of single and combined gabapentin use in elevated plus maze and forced swimming tests	2013	Acta Neuropsychiatrica	26	5		307	314	5	3	55.576	10.1017/neu.2014.17	25076169	FALSE	0
Nakamura K Ito M Liu Y Seki T Suzuki T Arai H	Effects of single and repeated electroconvulsive stimulation on hippocampal cell proliferation and spontaneous behaviors in the rat	2013	Brain Research	1491			88	97	26	2.733	42.62	10.1016/j.brainres.2012.10.052	23123207	FALSE	0
Hurtubise JL Howland JG	Effects of stress on behavioral flexibility in rodents	2017	Neuroscience	345			176	192	22	3.056	50.369	10.1016/j.neuroscience.2016.04.007	27066767	FALSE	0
Donahue RJ Muschamp JW Russo SJ Nestler EJ Carlezon WA	Effects of striatal ΔFosB over expression and ketamine on social defeat stress-induced anhedonia in mice	2014	Biological Psychiatry	76	7		550	558	97	12.095	95.781	10.1016/j.biopsych.2013.12.014	24495460	TRUE	0
Radford CKD Park TY Osborne-Smith L Choi KH	Effects of subanesthetic intravenous ketamine infusion on corticosterone and brain-derived neurotrophic factor in the plasma of male Sprague-Dawley rats	2018	AANA Journal	86	5		393	400	3	1.143	23.494		31584409	FALSE	0
Burhans LB Smith-Bell CA Schreurs BG	Effects of systemic glutamatergic manipulations on conditioned eyeblink responses and hyperarousal in a rabbit model of post-Traumatic stress disorder	2017	Behavioural Pharmacology	28	7		565	577	4	1.741	19.696	10.1097/FBP.0000000000000333	28799954	FALSE	2
Carceller H Perez-Rando M Castren E Nacher J Guirado R	Effects of the Antidepressant Fluoxetine on the Somatostatin Interneurons in the Basolateral Amygdala	2018	Neuroscience	386			205	213	4	3.056	50.369	10.1016/j.neuroscience.2018.06.041	30018016	FALSE	0
MacDowell KS Sayd A García-Bueno B Caso JR Madrigal JLM Leza JC	Effects of the antipsychotic paliperidone on stress-induced changes in the endocannabinoid system in rat prefrontal cortex	2017	World Journal of Biological Psychiatry	18	6		457	470	5	4.164	77.097	10.3109/15622975.2016.1151075	26987678	FALSE	0
Hillhouse TM Merritt CR Porter JH	Effects of the noncompetitive N-methyl-D-aspartate receptor antagonist ketamine on visual signal detection performance in rats	2015	Behavioural Pharmacology	26	5		495	499	5	1.741	19.696	10.1097/FBP.0000000000000160	26154438	FALSE	0
Hillhouse TM Negus SS	Effects of the noncompetitive N-methyl-d-aspartate receptor antagonists ketamine and MK-801 on pain-stimulated and pain-depressed behaviour in rats	2016	European Journal of Pain (United Kingdom)	20	8		1229	1240	7	3.492	67.405	10.1002/ejp.847	26914635	FALSE	0
Halberstadt AL Hyun J Ruderman MA Powell SB	Effects of the psychotomimetic benzomorphan N-allylnormetazocine (SKF 10,047) on prepulse inhibition of startle in mice	2016	Pharmacology Biochemistry and Behavior	148			69	75	2	2.519	45.435	10.1016/j.pbb.2016.05.009	27236030	FALSE	0
Nikiforuk A Kos T Fijał K Hołuj M Rafa D Popik P	Effects of the Selective 5-HT7 Receptor Antagonist SB-269970 and Amisulpride on Ketamine-Induced Schizophrenia-like Deficits in Rats	2013	PLoS ONE	8	6	e66695			62	2.74	62.676	10.1371/journal.pone.0066695	23776692	FALSE	0
Kroin JS Das V Moric M Buvanendran A	Efficacy of the ketamine metabolite (2R,6R)-hydroxynorketamine in mice models of pain	2019	Regional Anesthesia and Pain Medicine	44	1		111	117	4	7.015	95.313	10.1136/rapm-2018-000013	30640662	FALSE	0
Li M Tjen-A-Looi SC Guo Z-L Longhurst JC	Electroacupuncture modulation of reflex hypertension in rats: Role of cholecystokinin octapeptide	2013	American Journal of Physiology - Regulatory Integrative and Comparative Physiology	305	4		R404	R413	13	0.874	21.836	10.1152/ajpregu.00196.2013	23785073	FALSE	0
Kim SH Kim MK Yu HS Kim HS Park IS Park HG Kang UG Kim YS	Electroconvulsive seizure increases phosphorylation of PKC substrates, including GAP-43, MARCKS, and neurogranin, in rat brain	2010	Progress in Neuro-Psychopharmacology and Biological Psychiatry	34	1		115	121	8	4.361	79.217	10.1016/j.pnpbp.2009.10.009	19837121	FALSE	0
Okada-Tsuchioka M Segawa M Kajitani N Hisaoka-Nakashima K Shibasaki C Morinobu S Takebayashi M	Electroconvulsive seizure induces thrombospondin-1 in the adult rat hippocampus	2014	Progress in Neuro-Psychopharmacology and Biological Psychiatry	48			236	244	13	4.361	79.217	10.1016/j.pnpbp.2013.10.001	24121060	FALSE	0
Zhao C Warner-Schmidt J Duman RS Gage FH	Electroconvulsive seizure promotes spine maturation in newborn dentate granule cells in adult rat	2012	Developmental Neurobiology	72	6		937	942	34	3.935	74.525	10.1002/dneu.20986	21976455	FALSE	0
Segawa M Morinobu S Matsumoto T Fuchikami M Yamawaki S	Electroconvulsive seizure, but not imipramine, rapidly up-regulates pro-BDNF and t-PA, leading to mature BDNF production, in the rat hippocampus	2013	International Journal of Neuropsychopharmacology	16	2		339	350	47	4.333	78.402	10.1017/S1461145712000053	22310305	TRUE	0
Sakaida M Sukeno M Imoto Y Tsuchiya S Sugimoto Y Okuno Y Segi-Nishida E	Electroconvulsive seizure-induced changes in gene expression in the mouse hypothalamic paraventricular nucleus	2013	Journal of Psychopharmacology	27	11		1058	1069	8	3.121	60.689	10.1177/0269881113497612	23863925	FALSE	2
Fujiki M Abe E Nagai Y Shiqi K Kubo T Ishii K Abe T Kobayashi H	Electroconvulsive seizure-induced VEGF is correlated with neuroprotective effects against cerebral infarction: Involvement of the phosphatidylinositol-3 kinase/Akt pathway	2010	Experimental Neurology	225	2		377	383	21	4.691	78.413	10.1016/j.expneurol.2010.07.010	20654617	FALSE	0
van Buel EM Bosker FJ van Drunen J Strijker J Douwenga W Klein HC Eisel ULM	Electroconvulsive seizures (ECS) do not prevent LPS-induced behavioral alterations and microglial activation	2015	Journal of Neuroinflammation	12	1	232			9	5.793	84.431	10.1186/s12974-015-0454-x	26654099	FALSE	0
Segi-Nishida E Sukeno M Imoto Y Kira T Sakaida M Tsuchiya S Sugimoto Y Okuno Y	Electroconvulsive seizures activate anorexigenic signals in the ventromedial nuclei of the hypothalamus	2013	Neuropharmacology	71			164	173	8	4.431	79.676	10.1016/j.neuropharm.2013.03.033	23603200	FALSE	1
Otabe H Nibuya M Shimazaki K Toda H Suzuki G Nomura S Shimizu K	Electroconvulsive seizures enhance autophagy signaling in rat hippocampus	2014	Progress in Neuro-Psychopharmacology and Biological Psychiatry	50			37	43	19	4.361	79.217	10.1016/j.pnpbp.2013.11.012	24316174	FALSE	0
Jang S-S Jeong HG Chung HJ	Electroconvulsive seizures in rats and fractionation of their hippocampi to examine seizure-induced changes in postsynaptic density proteins	2017	Journal of Visualized Experiments	2017	126	e56016			1	0.926	11.298	10.3791/56016	28829421	FALSE	0
Maynard KR Hobbs JW Rajpurohit SK Martinowich K	Electroconvulsive seizures influence dendritic spine morphology and BDNF expression in a neuroendocrine model of depression	2018	Brain Stimulation	11	4		856	859	5	6.565	91.251	10.1016/j.brs.2018.04.003	29674117	FALSE	0
Fryland T Elfving B Christensen JH Mors O Wegener G Børglum AD	Electroconvulsive seizures regulates the Brd1 gene in the frontal cortex and hippocampus of the adult rat	2012	Neuroscience Letters	516	1		110	113	12	2.274	26.753	10.1016/j.neulet.2012.03.069	22675730	FALSE	0
Elfving B Wegener G	Electroconvulsive seizures stimulate the vegf pathway via mTORC1	2012	Synapse	66	4		340	345	20	2.318	27.491	10.1002/syn.21518	22170591	FALSE	0
Anglès-Pujolràs M Díez-Noguera A Soria V Urretavizcaya M Menchón JM Cambras T	Electroconvulsive shock alters the rat overt rhythms of motor activity and temperature without altering the circadian pacemaker	2009	Behavioural Brain Research	196	1		37	43	7	2.977	60.728	10.1016/j.bbr.2008.07.021	18706453	FALSE	5
Mughal MR Baharani A Chigurupati S Son TG Chen E Yang P Okun E Arumugam T Chan SL Mattson MP	Electroconvulsive shock ameliorates disease processes and extends survival in huntingtin mutant mice	2011	Human Molecular Genetics	20	4	ddq512	659	669	12	5.1	83.676	10.1093/hmg/ddq512	21106706	FALSE	0
Limoa E Hashioka S Miyaoka T Tsuchie K Arauchi R Azis IA Wake R Hayashida M Araki T Furuya M Liaury K Tanra AJ Horiguchi J	Electroconvulsive shock attenuated microgliosis and astrogliosis in the hippocampus and ameliorated schizophrenia-like behavior of Gunn rat	2016	Journal of Neuroinflammation	13	1	230			11	5.793	84.431	10.1186/s12974-016-0688-2	27590010	FALSE	1
Chung S Kim HJ Yoon IS Kim HJ Choi SH Kim YS Shin KH	Electroconvulsive shock increases SIRT1 immunoreactivity in the mouse hippocampus and hypothalamus	2013	Journal of ECT	29	2		93	100	9	2.454	55.496	10.1097/YCT.0b013e31827659f7	23519217	FALSE	0
Azis IA Hashioka S Tsuchie K Miyaoka T Abdullah RA Limoa E Arauchi R Inoue K Miura S Izuhara M Kanayama M Otsuki K Nagahama M Kawano K Araki T Hayashida M Wake R Oh-Nishi A Tanra AJ Horiguchi J Inagaki M	Electroconvulsive shock restores the decreased coverage of brain blood vessels by astrocytic endfeet and ameliorates depressive-like behavior	2019	Journal of Affective Disorders	257			331	339	4	3.892	77.84	10.1016/j.jad.2019.07.008	31302522	FALSE	1
Lillethorup TP Iversen P Fontain J Wegener G Doudet DJ Landau AM	Electroconvulsive shocks decrease α2-adrenoceptor binding in the Flinders rat model of depression	2015	European Neuropsychopharmacology	25	3		404	412	10	3.853	72.657	10.1016/j.euroneuro.2014.12.003	25604421	FALSE	2
Manion ST Figueiredo TH Aroniadou-Anderjaska V de Melo Braga MF	Electroconvulsive Shocks Exacerbate the Heightened Acoustic Startle Response in Stressed Rats	2010	Behavioral Neuroscience	124	1		170	174	1	1.714	17.345	10.1037/a0018258	20141293	FALSE	1
Okabe T Sato C Matsumoto K Ozawa H Sakamoto A	Electroconvulsive stimulation (ECS) increases the expression of neuropeptide Y (NPY) in rat brains in a model of neuropathic pain: A quantitative real-time polymerase chain reaction (RT-PCR) study	2009	Pain Medicine	10	8		1460	1467	6	2.513	60.478	10.1111/j.1526-4637.2009.00678.x	19671088	FALSE	0
Ryan KM O'Donovan SM McLoughlin DM	Electroconvulsive stimulation alters levels of BDNF-associated microRNAs	2013	Neuroscience Letters	549			125	129	27	2.274	26.753	10.1016/j.neulet.2013.05.035	23721784	FALSE	0
Olesen MV Wörtwein G Folke J Pakkenberg B	Electroconvulsive stimulation results in long-term survival of newly generated hippocampal neurons in rats	2017	Hippocampus	27	1		52	60	20	3.404	60.332	10.1002/hipo.22670	27756104	FALSE	0
Henningsen K Woldbye DPD Wiborg O	Electroconvulsive stimulation reverses anhedonia and cognitive impairments in rats exposed to chronic mild stress	2013	European Neuropsychopharmacology	23	12		1789	1794	9	3.853	72.657	10.1016/j.euroneuro.2013.03.011	23597878	FALSE	1
Ito M Bolati K Kinjo T Ichimura K Furuta A McLoughlin DM Suzuki T Arai H	Electroconvulsive stimulation transiently enhances the permeability of the rat blood-brain barrier and induces astrocytic changes	2017	Brain Research Bulletin	128			92	97	3	3.37	59.594	10.1016/j.brainresbull.2016.11.011	27915091	FALSE	0
Hageman I Nielsen M Wortwein G Diemer NH Jorgensen MB	Electroconvulsive stimulations normalizes stress-induced changes in the glucocorticoid receptor and behaviour	2009	Behavioural Brain Research	196	1		71	77	32	2.977	60.728	10.1016/j.bbr.2008.07.037	18725247	FALSE	1
Maigaard K Hageman I Jørgensen A Jørgensen MB Wörtwein G	Electroconvulsive stimulations prevent chronic stress-induced increases in L-type calcium channel mRNAs in the hippocampus and basolateral amygdala	2012	Neuroscience Letters	516	1		24	28	16	2.274	26.753	10.1016/j.neulet.2012.03.043	22465249	FALSE	0
Landau AM Chakravarty MM Clark CM Zis AP Doudet DJ	Electroconvulsive therapy alters dopamine signaling in the striatum of non-human primates	2011	Neuropsychopharmacology	36	2		511	518	36	6.751	92.878	10.1038/npp.2010.182	20944554	FALSE	0
Khaleel N Roopa R Smitha JSM Andrade C	Electroconvulsive therapy attenuates dendritic arborization in the basolateral amygdala	2013	Journal of ECT	29	3		156	157	12	2.454	55.496	10.1097/YCT.0b013e318282a6b1	23965605	FALSE	0
Inta D Lima-Ojeda JM Lau T Tang W Dormann C Sprengel R Schloss P Sartorius A Meyer-Lindenberg A Gass P	Electroconvulsive Therapy Induces Neurogenesis in Frontal Rat Brain Areas	2013	PLoS ONE	8	7	e69869			48	2.74	62.676	10.1371/journal.pone.0069869	23922833	FALSE	0
Ryan KM Glaviano A O'Donovan SM Kolshus E Dunne R Kavanagh A Jelovac A Noone M Tucker GM Dunn MJ McLoughlin DM	Electroconvulsive therapy modulates plasma pigment epithelium-derived factor in depression: A proteomics study	2017	Translational Psychiatry	7	3	e1073			8	5.28	86.774	10.1038/tp.2017.51	28350398	FALSE	0
Alemu JL Elberling F Azam B Pakkenberg B Olesen MV	Electroconvulsive treatment prevents chronic restraint stress-induced atrophy of the hippocampal formation—A stereological study	2019	Brain and Behavior	9	2	e01195			4	2.091	28.766	10.1002/brb3.1195	30656862	FALSE	0
Páleníček T Fujáková M Brunovský M Balíková M Horáček J Gorman I Tylš F Tišlerová B Šoš P Bubeníková-Valešová V Höschl C Krajča V	Electroencephalographic spectral and coherence analysis of ketamine in rats: Correlation with behavioral effects and pharmacokinetics	2011	Neuropsychobiology	63	4		202	218	58	1.694	25.314	10.1159/000321803	21422767	TRUE	0
Malver LP Brokjær A Staahl C Graversen C Andresen T Drewes AM	Electroencephalography and analgesics	2014	British Journal of Clinical Pharmacology	77	1		72	95	27	3.74	73.889	10.1111/bcp.12137	24521666	FALSE	2
Landau AM Alstrup AKO Audrain H Jakobsen S Simonsen M Møller A Videbech P Wegener G Gjedde A Doudet DJ	Elevated dopamine D1 receptor availability in striatum of Göttingen minipigs after electroconvulsive therapy	2018	Journal of Cerebral Blood Flow and Metabolism	38	5		881	887	7	5.681	85.36	10.1177/0271678X17705260	28509598	FALSE	0
Murrough JW Yaqubi S Sayed S Charney DS	Emerging drugs for the treatment of anxiety	2015	Expert Opinion on Emerging Drugs	20	3		393	406	32	2.807	53.889	10.1517/14728214.2015.1049996	26012843	FALSE	3
Sandbaumhüter FA Thormann W	Enantioselective capillary electrophoresis provides insight into the phase II metabolism of ketamine and its metabolites in vivo and in vitro	2018	Electrophoresis	39	12		1478	1481	3	3.081	67.453	10.1002/elps.201800012	29572863	FALSE	0
Li R Zhong K Jiang J Zhan Y Chen X	Enantioselective determination of ketamine in dog plasma by chiral liquid chromatography–tandem mass spectrometry	2019	Biomedical Chromatography	33	9	e4578				1.728	23.235	10.1002/bmc.4578	31077428	FALSE	0
Morita I Oyama H Kanda Y Yasuo M Ito A Toyota M Hayashi Y Yokoyama T Kobayashi N	Enantioselective monoclonal antibodies for detecting ketamine to crack down on illicit use	2018	Biological and Pharmaceutical Bulletin	41	1		123	131	2	1.674	68.948	10.1248/bpb.b17-00762	29311474	FALSE	0
Suárez J Romero-Zerbo SY Rivera P Bermúdez-Silva FJ Pérez J De Fonseca FR Fernández-Llebrez P	Endocannabinoid system in the adult rat circumventricular areas: An immunohistochemical Study	2010	Journal of Comparative Neurology	518	15		3065	3085	38	2.801	69.518	10.1002/cne.22382	20533360	FALSE	3
Micale V Drago F	Endocannabinoid system, stress and HPA axis	2018	European Journal of Pharmacology	834			230	239	25	3.263	64.63	10.1016/j.ejphar.2018.07.039	30036537	FALSE	0
Nunn AVW Guy GW Bell JD	Endocannabinoids, FOXO and the metabolic syndrome: Redox, function and tipping point - The view from two systems	2010	Immunobiology	215	8		617	628	12	2.788	35.759	10.1016/j.imbio.2009.03.005	19457573	FALSE	0
Hughes SW Hickey L Hulse RP Lumb BM Pickering AE	Endogenous analgesic action of the pontospinal noradrenergic system spatially restricts and temporally delays the progression of neuropathic pain following tibial nerve injury	2013	Pain	154	9		1680	1690	56	5.483	85.04	10.1016/j.pain.2013.05.010	23707289	FALSE	0
Workman ER Niere F Raab-Graham KF	Engaging homeostatic plasticity to treat depression	2018	Molecular Psychiatry	23	1		26	35	15	12.384	96.47	10.1038/mp.2017.225	29133952	FALSE	14
Radford KD Park TY Jaiswal S Pan H Knutsen A Zhang M Driscoll M Osborne-Smith LA Dardzinski BJ Choi KH	Enhanced fear memories and brain glucose metabolism ( 18 F-FDG-PET) following sub-anesthetic intravenous ketamine infusion in Sprague-Dawley rats	2018	Translational Psychiatry	8	1	263			12	5.28	86.774	10.1038/s41398-018-0310-8	30504810	FALSE	0
Holz A Mülsch F Schwarz MK Hollmann M Döbrössy MD Coenen VA Bartos M Normann C Biber K van Calker D Serchov T	Enhanced mGlu5 Signaling in Excitatory Neurons Promotes Rapid Antidepressant Effects via AMPA Receptor Activation	2019	Neuron	104	2		338	352.e7	8	14.415	97.97	10.1016/j.neuron.2019.07.011	31420117	FALSE	21
Lin H Kim JG Park SW Noh HJ Kim JM Yoon CY Woo N-S Kim B Il Cho S Choi BH Sung DJ Bae YM	Enhancement of 5-HT2A receptor function and blockade of Kv1.5 by MK801 and ketamine: implications for PCP derivative-induced disease models	2018	Experimental and Molecular Medicine	50	4	47			1	5.418	84.913	10.1038/s12276-018-0073-6	29700292	FALSE	0
Shaffer CL Osgood SM Smith DL Liu J Trapa PE	Enhancing ketamine translational pharmacology via receptor occupancy normalization	2014	Neuropharmacology	86			174	180	29	4.431	79.676	10.1016/j.neuropharm.2014.07.008	25063581	FALSE	0
Kang H Park P Bortolotto ZA Brandt SD Colestock T Wallach J Collingridge GL Lodge D	Ephenidine: A new psychoactive agent with ketamine-like NMDA receptor antagonist properties	2017	Neuropharmacology	112			144	149	17	4.431	79.676	10.1016/j.neuropharm.2016.08.004	27520396	FALSE	0
Dyrvig M Hansen HH Christiansen SH Woldbye DPD Mikkelsen JD Lichota J	Epigenetic regulation of Arc and c-Fos in the hippocampus after acute electroconvulsive stimulation in the rat	2012	Brain Research Bulletin	88	5		507	513	32	3.37	59.594	10.1016/j.brainresbull.2012.05.004	22613772	FALSE	0
Chuang S-M Lu J-H Lin K-L Long C-Y Lee Y-C Hsiao H-P Tsai C-C Wu W-J Yang H-J Juan Y-S	Epigenetic regulation of COX-2 expression by DNA hypomethylation via NF-κB activation in ketamine-induced ulcerative cystitis	2019	International Journal of Molecular Medicine	44	3		797	812	3	3.098	49.638	10.3892/ijmm.2019.4252	31257475	FALSE	0
Dyrvig M Gøtzsche CR Woldbye DPD Lichota J	Epigenetic regulation of Dnmt3a and Arc gene expression after electroconvulsive stimulation in the rat	2015	Molecular and Cellular Neuroscience	67			137	143	13	3.182	55.904	10.1016/j.mcn.2015.06.011	26141855	FALSE	0
Bigio B Mathé AA Sousa VC Zelli D Svenningsson P McEwen BS Nasca C	Epigenetics and energetics in ventral hippocampus mediate rapid antidepressant action: Implications for treatment resistance	2016	Proceedings of the National Academy of Sciences of the United States of America	113	28		7906	7911	43	9.412	89.437	10.1073/pnas.1603111113	27354525	FALSE	0
de Souza IBMB Meurer YDSR Tavares PM Pugliane KC Lima RH Silva RH Barbosa FF	Episodic-like memory impairment induced by sub-anaesthetic doses of ketamine	2019	Behavioural Brain Research	359			165	171	2	2.977	60.728	10.1016/j.bbr.2018.10.031	30359643	FALSE	0
Girgenti MJ Hunsberger J Duman CH Sathyanesan M Terwilliger R Newton SS	Erythropoietin Induction by Electroconvulsive Seizure, Gene Regulation, and Antidepressant-Like Behavioral Effects	2009	Biological Psychiatry	66	3		267	274	53	12.095	95.781	10.1016/j.biopsych.2008.12.005	19185286	TRUE	0
Pereira VS Joca SRL Harvey BH Elfving B Wegener G	Esketamine and rapastinel, but not imipramine, have antidepressant-like effect in a treatment-resistant animal model of depression	2019	Acta Neuropsychiatrica	31	5		258	265	3	3	55.576	10.1017/neu.2019.25	31230597	FALSE	0
Zhang K Xu T Yuan Z Wei Z Yamaki VN Huang M Huganir RL Cai X	Essential roles of AMPA receptor GluA1 phosphorylation and presynaptic HCN channels in fast-Acting antidepressant responses of ketamine	2016	Science Signaling	9	458	ra123			43	6.467	83.815	10.1126/scisignal.aai7884	27965425	FALSE	0
Shen M Lv D Liu X Li S Chen Y Zhang Y Wang Z Wang C	Essential roles of neuropeptide VGF regulated TrkB/mTOR/BICC1 signaling and phosphorylation of AMPA receptor subunit GluA1 in the rapid antidepressant-like actions of ketamine in mice	2018	Brain Research Bulletin	143			58	65	6	3.37	59.594	10.1016/j.brainresbull.2018.10.004	30316917	FALSE	0
Wolfe SA Farris SP Mayfield JE Heaney CF Erickson EK Harris RA Mayfield RD Raab-Graham KF	Ethanol and a rapid-acting antidepressant produce overlapping changes in exon expression in the synaptic transcriptome	2019	Neuropharmacology	146			289	299	1	4.431	79.676	10.1016/j.neuropharm.2018.11.007	30419244	FALSE	0
Ximenes NC Dos Santos Júnior MA Vasconcelos GS DIas KCF Jucá MM Silva AH Leal LKAM Viana GSB De Sousa FCF Vasconcelos SMM	Ethanolic extract of Erythrina velutina Willd ameliorate schizophrenia-like behavior induced by ketamine in mice	2019	Journal of Complementary and Integrative Medicine	16	2	20180038			2	3.649	76.848	10.1515/jcim-2018-0038	30315736	FALSE	0
Wendler E de Souza CP Vecchia DD Kanazawa LKS de Almeida Soares Hocayen P Wöhr M Schwarting RKW Andreatini R	Evaluation of 50-kHz ultrasonic vocalizations in animal models of mania: Ketamine and lisdexamfetamine-induced hyperlocomotion in rats	2016	European Neuropsychopharmacology	26	12		1900	1908	14	3.853	72.657	10.1016/j.euroneuro.2016.10.012	27842942	FALSE	0
Acon-Chen C Koenig JA Smith GR Truitt AR Thomas TP Shih T-M	Evaluation of acetylcholine, seizure activity and neuropathology following high-dose nerve agent exposure and delayed neuroprotective treatment drugs in freely moving rats	2016	Toxicology Mechanisms and Methods	26	5		378	388	9	2.295	33.152	10.1080/15376516.2016.1197992	27329284	FALSE	0
Hajhashemi V Rabbani M Ghanadi A Davari E	Evaluation of antianxiety and sedative effects of essential oil of Ducrosia anethifolia in mice	2010	Clinics	65	10		1037	1042	32	1.435	42.121	10.1590/S1807-59322010001000020	21120308	FALSE	13
Kebebew Z Shibeshi W	Evaluation of anxiolytic and sedative effects of 80% ethanolic Carica papaya L. (Caricaceae) pulp extract in mice	2013	Journal of Ethnopharmacology	150	2		665	671	8	3.69	79.694	10.1016/j.jep.2013.09.023	24120519	FALSE	5
Sałat K Kulig K Gajda J Wieckowski K Filipek B Malawska B	Evaluation of anxiolytic-like, anticonvulsant, antidepressant-like and antinociceptive properties of new 2-substituted 4-hydroxybutanamides with affinity for GABA transporters in mice	2013	Pharmacology Biochemistry and Behavior	110			145	153	19	2.519	45.435	10.1016/j.pbb.2013.06.013	23850524	FALSE	0
Amin B Hosseinzadeh H	Evaluation of aqueous and ethanolic extracts of saffron, Crocus sativus L., and its constituents, safranal and crocin in allodynia and hyperalgesia induced by chronic constriction injury model of neuropathic pain in rats	2012	Fitoterapia	83	5		888	895	79	2.527	41.207	10.1016/j.fitote.2012.03.022	22484092	FALSE	1
Belle AM Enright HA Sales AP Kulp K Osburn J Kuhn EA Fischer NO Wheeler EK	Evaluation of in vitro neuronal platforms as surrogates for in vivo whole brain systems	2018	Scientific Reports	8	1	10820			9	3.998	76.761	10.1038/s41598-018-28950-5	30018409	FALSE	0
Yeh SH-H Lin M-H Kong F-L Chang C-W Hwang L-C Lin C-F Hwang J-J Liu R-S	Evaluation of inhibitory effect of recreational drugs on dopaminergic terminal neuron by PET and whole-body autoradiography	2014	BioMed Research International	2014		157923			5	2.276	37.521	10.1155/2014/157923	24877059	FALSE	0
McConnell ER McClain MA Ross J LeFew WR Shafer TJ	Evaluation of multi-well microelectrode arrays for neurotoxicity screening using a chemical training set	2012	NeuroToxicology	33	5		1048	1057	84	3.105	56.859	10.1016/j.neuro.2012.05.001	22652317	FALSE	0
Robson MJ Elliott M Seminerio MJ Matsumoto RR	Evaluation of sigma (σ) receptors in the antidepressant-like effects of ketamine in vitro and in vivo	2012	European Neuropsychopharmacology	22	4		308	317	50	3.853	72.657	10.1016/j.euroneuro.2011.08.002	21911285	FALSE	0
Chatterjee M Singh S Kumari R Verma AK Palit G	Evaluation of the antipsychotic potential of panax quinquefolium in ketamine induced experimental psychosis model in mice	2012	Neurochemical Research	37	4		759	770	20	3.038	48.453	10.1007/s11064-011-0670-4	22189635	FALSE	0
Haj-Mirzaian A Kordjazy N Haj-Mirzaian A Ostadhadi S Ghasemi M Amiri S Faizi M Dehpour A	Evidence for the involvement of NMDA receptors in the antidepressant-like effect of nicotine in mouse forced swimming and tail suspension tests	2015	Psychopharmacology	232	19	4004	3551	3561	37	3.13	60.589	10.1007/s00213-015-4004-0	26173610	FALSE	1
Moretti M Ribeiro CM Neis VB Bettio LEB Rosa PB Rodrigues ALS	Evidence for the involvement of opioid system in the antidepressant-like effect of ascorbic acid	2018	Naunyn-Schmiedeberg's Archives of Pharmacology	391	2		169	176	8	2.05	29.074	10.1007/s00210-017-1446-4	29222646	FALSE	0
Brand SJ Harvey BH	Exploring a post-traumatic stress disorder paradigm in Flinders sensitive line rats to model treatment-resistant depression II: Response to antidepressant augmentation strategies	2017	Acta Neuropsychiatrica	29	4		207	221	11	3	55.576	10.1017/neu.2016.50	27692010	FALSE	2
Zygmunt M Hoinkis D Hajto J Piechota M Skupień-Rabian B Jankowska U Kȩdracka-Krok S Rodriguez Parkitna J Korostyński M	Expression of alternatively spliced variants of the Dclk1 gene is regulated by psychotropic drugs	2018	BMC Neuroscience	19	1	55			1	2.811	44.465	10.1186/s12868-018-0458-4	30208879	FALSE	0
Tian Z Dong C Fujita A Fujita Y Hashimoto K	Expression of heat shock protein HSP-70 in the retrosplenial cortex of rat brain after administration of (R,S)-ketamine and (S)-ketamine, but not (R)-ketamine	2018	Pharmacology Biochemistry and Behavior	172			17	21	19	2.519	45.435	10.1016/j.pbb.2018.07.003	30030125	FALSE	1
Choi K Le T McGuire J Xing G Zhang L Li H Parker CC Johnson LR Ursano RJ	Expression pattern of the cannabinoid receptor genes in the frontal cortex of mood disorder patients and mice selectively bred for high and low fear	2012	Journal of Psychiatric Research	46	7		882	889	39	3.745	76.861	10.1016/j.jpsychires.2012.03.021	22534181	FALSE	0
Matuszko G Curreli S Kaushik R Becker A Dityatev A	Extracellular matrix alterations in the ketamine model of schizophrenia	2017	Neuroscience	350			13	22	11	3.056	50.369	10.1016/j.neuroscience.2017.03.010	28323012	FALSE	0
Mitić T Caporali A Floris I Meloni M Marchetti M Urrutia R Angelini GD Emanueli C	EZH2 modulates angiogenesis in vitro and in a mouse model of limb ischemia	2015	Molecular Therapy	23	1		32	42	28	8.986	94.42	10.1038/mt.2014.163	25189741	FALSE	0
Lepack AE Bang E Lee B Dwyer JM Duman RS	Fast-acting antidepressants rapidly stimulate ERK signaling and BDNF release in primary neuronal cultures	2016	Neuropharmacology	111			242	252	65	4.431	79.676	10.1016/j.neuropharm.2016.09.011	27634096	FALSE	0
O'Leary OF Dinan TG Cryan JF	Faster, better, stronger: Towards new antidepressant therapeutic strategies	2015	European Journal of Pharmacology	753			32	50	58	3.263	64.63	10.1016/j.ejphar.2014.07.046	25092200	FALSE	13
Guo H Cheng Y Wang C Wu J Zou Z Niu B Yu H Wang H Xu J	FFPM, a PDE4 inhibitor, reverses learning and memory deficits in APP/PS1 transgenic mice via cAMP/PKA/CREB signaling and anti-inflammatory effects	2017	Neuropharmacology	116			260	269	36	4.431	79.676	10.1016/j.neuropharm.2017.01.004	28065587	FALSE	0
Balu DT Hodes GE Hill TE Ho N Rahman Z Bender CN Ring RH Dwyer JM Rosenzweig-Lipson S Hughes ZA Schechter LE Lucki I	Flow cytometric analysis of BrdU incorporation as a high-throughput method for measuring adult neurogenesis in the mouse	2009	Journal of Pharmacological and Toxicological Methods	59	2		100	107	34	2.252	31.902	10.1016/j.vascn.2008.12.002	19121403	FALSE	0
Liu X-L Luo L Mu R-H Liu B-B Geng D Liu Q Yi L-T	Fluoxetine regulates mTOR signalling in a region-dependent manner in depression-like mice	2015	Scientific Reports	5		16024			45	3.998	76.761	10.1038/srep16024	26522512	FALSE	0
Fernandes A Li Y-W	Focused microwave irradiation-assisted immunohistochemistry to study effects of ketamine on phospho-ERK expression in the mouse brain	2017	Brain Research	1670			86	95	6	2.733	42.62	10.1016/j.brainres.2017.05.008	28501494	FALSE	0
Zhou C Douglas JE Kumar NN Shu S Bayliss DA Chen X	Forebrain HCN1 channels contribute to hypnotic actions of ketamine	2013	Anesthesiology	118	4		785	795	41	7.067	98.438	10.1097/ALN.0b013e318287b7c8	23377220	FALSE	3
Alexander L Gaskin PLR Sawiak SJ Fryer TD Hong YT Cockcroft GJ Clarke HF Roberts AC	Fractionating Blunted Reward Processing Characteristic of Anhedonia by Over-Activating Primate Subgenual Anterior Cingulate Cortex	2019	Neuron	101	2		307	320.e6	14	14.415	97.97	10.1016/j.neuron.2018.11.021	30528065	FALSE	0
Ligresti A De Petrocellis L Di Marzo V	From phytocannabinoids to cannabinoid receptors and endocannabinoids: Pleiotropic physiological and pathological roles through complex pharmacology	2016	Physiological Reviews	96	4		1593	1659	126	25.588	99.383	10.1152/physrev.00002.2016	27630175	FALSE	15
Fountoulakis KN McIntyre RS Carvalho AF	From randomized controlled trials of antidepressant drugs to the meta-analytic synthesis of evidence: methodological aspects lead to discrepant findings	2015	Current Neuropharmacology	13	5		605	615	5	4.668	81.893	10.2174/1570159x13666150630174343	26467410	FALSE	2
Zheng X Fang P Bao S-S Lin D Cai J-P Hu G-X	Function of 38 variants CYP2C9 polymorphism on ketamine metabolism in vitro	2017	Journal of Pharmacological Sciences	135	1		8	13	6	2.835	54.63	10.1016/j.jphs.2017.08.006	28927781	FALSE	0
Saffarpour S Nasirinezhad F	Functional interaction between N-methyl-D-aspartate receptor and ascorbic acid during neuropathic pain induced by chronic constriction injury of the sciatic nerve	2017	Journal of Basic and Clinical Physiology and Pharmacology	28	6		601	608	4	2.269	74.55	10.1515/jbcpp-2017-0015	28902622	FALSE	0
Ferro M Lamanna J Ripamonti M Racchetti G Arena A Spadini S Montesano G Cortese R Zimarino V Malgaroli A	Functional mapping of brain synapses by the enriching activity-marker SynaptoZip	2017	Nature Communications	8	1	1229			7	12.121	92.254	10.1038/s41467-017-01335-4	29089485	FALSE	1
Dodd S Fernandes BS Dean OM	Future directions for pharmacotherapies for treatment-resistant bipolar disorder	2015	Current Neuropharmacology	13	5		656	662	7	4.668	81.893	10.2174/1570159X13666150630175841	26467413	FALSE	4
Wohleb ES Wu M Gerhard DM Taylor SR Picciotto MR Alreja M Duman RS	GABA interneurons mediate the rapid antidepressant-like effects of scopolamine	2016	Journal of Clinical Investigation	126	7		2482	2494	62	11.864	98.188	10.1172/JCI85033	27270172	FALSE	0
Jun H Hussaini SMQ Cho CH Welby J Jang M-H	Gadd45b mediates electroconvulsive shock induced proliferation of hippocampal neural stem cells	2015	Brain Stimulation	8	6		1021	1024	6	6.565	91.251	10.1016/j.brs.2015.07.036	26281755	FALSE	0
Fitzgerald PJ Watson BO	Gamma oscillations as a biomarker for major depression: an emerging topic	2018	Translational Psychiatry	8	1	177			40	5.28	86.774	10.1038/s41398-018-0239-y	30181587	FALSE	4
Martinez-Lozano Sinues P Kohler M Brown SA Zenobi R Dallmann R	Gauging circadian variation in ketamine metabolism by real-time breath analysis	2017	Chemical Communications	53	14		2264	2267	12	5.996	81.073	10.1039/c6cc09061c	28150005	FALSE	4
Bruno O Fedele E Prickaerts J Parker LA Canepa E Brullo C Cavallero A Gardella E Balbi A Domenicotti C Bollen E Gijselaers HJM Vanmierlo T Erb K Limebeer CL Argellati F Marinari UM Pronzato MA Ricciarelli R	GEBR-7b, a novel PDE4D selective inhibitor that improves memory in rodents at non-emetic doses	2011	British Journal of Pharmacology	164	8		2054	2063	99	7.73	96.852	10.1111/j.1476-5381.2011.01524.x	21649644	FALSE	0
Ren Q Ma M Ishima T Morisseau C Yang J Wagner KM Zhang J-C Yang C Yao W Dong C Han M Hammock BD Hashimoto K	Gene deficiency and pharmacological inhibition of soluble epoxide hydrolase confers resilience to repeated social defeat stress	2016	Proceedings of the National Academy of Sciences of the United States of America	113	13		E1944	E1952	76	9.412	89.437	10.1073/pnas.1601532113	26976569	TRUE	0
Du Jardin KG Müller HK Sanchez C Wegener G Elfving B	Gene expression related to serotonergic and glutamatergic neurotransmission is altered in the flinders sensitive line rat model of depression: Effect of ketamine	2017	Synapse	71	1		37	45	5	2.318	27.491	10.1002/syn.21940	27589698	FALSE	0
Dubreucq S Matias I Cardinal P Häring M Lutz B Marsicano G Chaouloff F	Genetic dissection of the role of cannabinoid type-1 receptors in the emotional consequences of repeated social stress in mice	2012	Neuropsychopharmacology	37	8		1885	1900	90	6.751	92.878	10.1038/npp.2012.36	22434220	TRUE	0
Weber T Baier V Lentz K Herrmann E Krumm B Sartorius A Kronenberg G Bartsch D	Genetic fate mapping of type-1 stem cell-dependent increase in newborn hippocampal neurons after electroconvulsive seizures	2013	Hippocampus	23	12		1321	1330	18	3.404	60.332	10.1002/hipo.22171	23893847	FALSE	0
Benson-Martin JJ Stein DJ Baldwin DS Domschke K	Genetic mechanisms of electroconvulsive therapy response in depression	2016	Human Psychopharmacology	31	3		247	251	5	1.172	20.833	10.1002/hup.2531	27062668	FALSE	1
Shih C-H Lin L-H Lai Y-H Lai C-Y Han C-Y Chen C-M Ko W-C	Genistein, a competitive PDE1-4 inhibitor, may bind on high-affinity rolipram binding sites of brain cell membranes and then induce gastrointestinal adverse effects	2010	European Journal of Pharmacology	643	1		113	120	6	3.263	64.63	10.1016/j.ejphar.2010.06.026	20599919	FALSE	0
Jansson L Wennström M Johanson A Tingström A	Glial cell activation in response to electroconvulsive seizures	2009	Progress in Neuro-Psychopharmacology and Biological Psychiatry	33	7		1119	1128	64	4.361	79.217	10.1016/j.pnpbp.2009.06.007	19540297	TRUE	0
Anastasía A Wojnacki J de Erausquin GA Mascó DH	Glial cell-line derived neurotrophic factor is essential for electroconvulsive shock-induced neuroprotection in an animal model of Parkinson's disease	2011	Neuroscience	195			100	111	8	3.056	50.369	10.1016/j.neuroscience.2011.08.019	21871541	FALSE	0
Gasull-Camós J Arrés-Gatius MT Artigas F Castañé A	Glial GLT-1 blockade in infralimbic cortex as a new strategy to evoke rapid antidepressant-like effects in rats	2017	Translational Psychiatry	7	2	e1038			30	5.28	86.774	10.1038/tp.2017.7	28221365	FALSE	0
Miller OH Yang L Wang C-C Hargroder EA Zhang Y Delpire E Hall BJ	GluN2B-containing NMDA receptors regulate depression-like behavior and are critical for the rapid antidepressant actions of ketamine	2014	eLife	2014	3	e03581			154	7.08	95.161	10.7554/eLife.03581	25340958	TRUE	0
Niciu MJ Ionescu DF Richards EM Zarate CA Jr	Glutamate and its receptors in the pathophysiology and treatment of major depressive disorder	2013	Journal of Neural Transmission	121	8		907	924	75	3.505	66.381	10.1007/s00702-013-1130-x	24318540	FALSE	6
Li N Liu R-J Dwyer JM Banasr M Lee B Son H Li X-Y Aghajanian G Duman RS	Glutamate N-methyl-D-aspartate receptor antagonists rapidly reverse behavioral and synaptic deficits caused by chronic stress exposure	2011	Biological Psychiatry	69	8		754	761	626	12.095	95.781	10.1016/j.biopsych.2010.12.015	21292242	TRUE	0
Roberts-Wolfe DJ Kalivas PW	Glutamate transporter GLT-1 as a therapeutic target for substance use disorders	2015	CNS and Neurological Disorders - Drug Targets	14	6		745	756	53	0.805	17.398	10.2174/1871527314666150529144655	26022265	FALSE	0
Skolnick P Popik P Trullas R	Glutamate-based antidepressants: 20 years on	2009	Trends in Pharmacological Sciences	30	11		563	569	305	13.503	99.074	10.1016/j.tips.2009.09.002	19837463	FALSE	1
Gonçalves FM Neis VB Rieger DK Peres TV Lopes MW Heinrich IA Costa AP Rodrigues ALS Kaster MP Leal RB	Glutamatergic system and mTOR-signaling pathway participate in the antidepressant-like effect of inosine in the tail suspension test	2017	Journal of Neural Transmission	124	10		1227	1237	3	3.505	66.381	10.1007/s00702-017-1753-4	28695335	FALSE	0
Zhu W-L Wang S-J Liu M-M Shi H-S Zhang R-X Liu J-F Ding Z-B Lu L	Glycine site N-methyl-D-aspartate receptor antagonist 7-CTKA produces rapid antidepressant-like effects in male rats	2013	Journal of Psychiatry and Neuroscience	38	5		306	316	34	4.382	80.261	10.1503/jpn.120228	23611177	FALSE	0
Rajagopal L Burgdorf JS Moskal JR Meltzer HY	GLYX-13 (rapastinel) ameliorates subchronic phencyclidine- and ketamine-induced declarative memory deficits in mice	2016	Behavioural Brain Research	299			105	110	33	2.977	60.728	10.1016/j.bbr.2015.10.060	26632337	FALSE	0
Liu R-J Duman C Kato T Hare B Lopresto D Bang E Burgdorf J Moskal J Taylor J Aghajanian G Duman RS	GLYX-13 Produces Rapid Antidepressant Responses with Key Synaptic and Behavioral Effects Distinct from Ketamine	2017	Neuropsychopharmacology	42	6		1231	1242	54	6.751	92.878	10.1038/npp.2016.202	27634355	FALSE	0
Burgdorf J Zhang X-L Nicholson KL Balster RL David Leander J Stanton PK Gross AL Kroes RA Moskal JR	GLYX-13, a NMDA receptor glycine-site functional partial agonist, induces antidepressant-like effects without ketamine-like side effects	2013	Neuropsychopharmacology	38	5		729	742	215	6.751	92.878	10.1038/npp.2012.246	23303054	TRUE	0
Podkowa K Pochwat B Brański P Pilc A Pałucha-Poniewiera A	Group II mGlu receptor antagonist LY341495 enhances the antidepressant-like effects of ketamine in the forced swim test in rats	2016	Psychopharmacology	233	15-16		2901	2914	17	3.13	60.589	10.1007/s00213-016-4325-7	27286960	FALSE	0
Liu R-J Fuchikami M Dwyer JM Lepack AE Duman RS Aghajanian GK	GSK-3 inhibition potentiates the synaptogenic and antidepressant-like effects of subthreshold doses of ketamine	2013	Neuropsychopharmacology	38	11		2268	2277	141	6.751	92.878	10.1038/npp.2013.128	23680942	TRUE	0
Bettio LEB Cunha MP Budni J Pazini FL Oliveira Á Colla AR Rodrigues ALS	Guanosine produces an antidepressant-like effect through the modulation of NMDA receptors, nitric oxide-cGMP and PI3K/mTOR pathways	2012	Behavioural Brain Research	234	2		137	148	52	2.977	60.728	10.1016/j.bbr.2012.06.021	22743004	TRUE	0
Keilhoff G Grecksch G Becker A	Haloperidol normalized prenatal vitamin D depletion-induced reduction of hippocampal cell proliferation in adult rats	2010	Neuroscience Letters	476	2		94	98	28	2.274	26.753	10.1016/j.neulet.2010.04.010	20394800	FALSE	0
Rasmussen KG	Has psychiatry tamed the "ketamine tiger?" Considerations on its use for depression and anxiety	2016	Progress in Neuro-Psychopharmacology and Biological Psychiatry	64			218	224	17	4.361	79.217	10.1016/j.pnpbp.2015.01.002	25582770	FALSE	1
Romanelli MN Sartiani L Masi A Mannaioni G Manetti D Mugelli A Cerbai E	HCN channels modulators: The need for selectivity	2016	Current Topics in Medicinal Chemistry	16	16		1764	1791	29	3.218	64.754	10.2174/1568026616999160315130832	26975509	FALSE	0
Stoenica L Wilkars W Battefeld A Stadler K Bender R Strauss U	HCN1 subunits contribute to the kinetics of Ih in neonatal cortical plate neurons	2013	Developmental Neurobiology	73	10		785	797	3	3.935	74.525	10.1002/dneu.22104	23821600	FALSE	0
Saland SK Schoepfer KJ Kabbaj M	Hedonic sensitivity to low-dose ketamine is modulated by gonadal hormones in a sex-dependent manner	2016	Scientific Reports	6		21322			11	3.998	76.761	10.1038/srep21322	26888470	FALSE	0
Yang Y-L Hsu H-T Wang K-H Han C-Y Chen C-M Chen C-M Ko W-C	Hesperetin-7,3′-O-dimethylether selectively inhibits phosphodiesterase 4 and effectively suppresses ovalbumin-induced airway hyperresponsiveness with a high therapeutic ratio	2011	Journal of Biomedical Science	18	1	84			17	5.762	82.355	10.1186/1423-0127-18-84	22074248	FALSE	0
Dutheil S Ota KT Wohleb ES Rasmussen K Duman RS	High-Fat Diet Induced Anxiety and Anhedonia: Impact on Brain Homeostasis and Inflammation	2016	Neuropsychopharmacology	41	7		1874	1887	99	6.751	92.878	10.1038/npp.2015.357	26658303	TRUE	0
Stepan J Hladky F Uribe A Holsboer F Schmidt MV Eder M	High-Speed imaging reveals opposing effects of chronic stress and antidepressants on neuronal activity propagation through the hippocampal trisynaptic circuit	2015	Frontiers in Neural Circuits	9	November		1	11	7	3.156	55.166	10.3389/fncir.2015.00070	26594153	FALSE	0
Donegan JJ Lodge DJ	Hippocampal perineuronal nets are required for the sustained antidepressant effect of ketamine	2017	International Journal of Neuropsychopharmacology	20	4		354	358	9	4.333	78.402	10.1093/ijnp/pyw095	27806991	FALSE	0
Husain BFA Nanavaty IN Marathe SV Rajendran R Vaidya VA	Hippocampal transcriptional and neurogenic changes evoked by combination yohimbine and imipramine treatment	2015	Progress in Neuro-Psychopharmacology and Biological Psychiatry	61			1	9	5	4.361	79.217	10.1016/j.pnpbp.2015.03.004	25784603	FALSE	2
Da Silva Moreira SF Nunes EA Kuo J De MacEdo IC Muchale A De Oliveira C Scarabelot VL Marques Filho PR Medeiros LF Caumo W Torres ILS	Hypoestrogenism alters mood: Ketamine reverses depressive-like behavior induced by ovariectomy in rats	2016	Pharmacological Reports	68	1		109	115	5	2.754	52.778	10.1016/j.pharep.2015.06.009	26721361	FALSE	1
Sufka KJ White SW	Identification of a treatment-resistant, ketamine-sensitive genetic line in the chick anxiety-depression model	2013	Pharmacology Biochemistry and Behavior	113			63	67	3	2.519	45.435	10.1016/j.pbb.2013.10.013	24157688	FALSE	0
Ludka FK De Fátima Tandler L Kuminek G Olescowicz G Jacobsen J Molz S	Ilex paraguariensis hydroalcoholic extract exerts antidepressant-like and neuroprotective effects: Involvement of the NMDA receptor and the L-arginine-NO pathway	2016	Behavioural Pharmacology	27	4		384	392	4	1.741	19.696	10.1097/FBP.0000000000000211	26703367	FALSE	0
Kanayama G Hudson JI Pope HG	Illicit anabolic-androgenic steroid use	2010	Hormones and Behavior	58	1		111	121	149	3.684	74.432	10.1016/j.yhbeh.2009.09.006	19769977	FALSE	0
Smitha JSM Roopa R Sagar BC Kutty BM Andrade C	Images in electroconvulsive therapy: ECS dose-dependently increases cell proliferation in the subgranular region of the rat hippocampus	2014	Journal of ECT	30	3		193	194	4	2.454	55.496	10.1097/YCT.0000000000000076	24901429	FALSE	0
Smitha JSM Roopa R Khaleel N Kutty BM Andrade C	Images in electroconvulsive therapy: Electroconvulsive shocks dose-dependently increase dendritic arborization in the CA1 region of the rat hippocampus	2014	Journal of ECT	30	3		191	192	8	2.454	55.496	10.1097/YCT.0000000000000077	24901430	FALSE	0
Juven-Wetzler A Cohen H Kaplan Z Kohen A Porat O Zohar J	Immediate ketamine treatment does not prevent posttraumatic stress responses in an animal model for PTSD	2014	European Neuropsychopharmacology	24	3		469	479	27	3.853	72.657	10.1016/j.euroneuro.2013.08.007	24239430	FALSE	0
Conti G Gale K Kondratyev A	Immunohistochemical evaluation of the protein expression of nerve growth factor and its TrkA receptor in rat limbic regions following electroshock seizures	2009	Neuroscience Research	65	2		201	209	17	2.645	39.668	10.1016/j.neures.2009.07.001	19596387	FALSE	0
O'Connor RM Pusceddu MM Dinan TG Cryan JF	Impact of early-life stress, on group III mGlu receptor levels in the rat hippocampus: Effects of ketamine, electroconvulsive shock therapy and fluoxetine treatment	2013	Neuropharmacology	66			236	241	30	4.431	79.676	10.1016/j.neuropharm.2012.05.006	22609536	FALSE	0
Wang J Zhou M Wang X Yang X Wang M Zhang C Zhou S Tang N	Impact of ketamine on learning and memory function, neuronal apoptosis and its potential association with miR-214 and PTEN in adolescent rats	2014	PLoS ONE	9	6	e99855			26	2.74	62.676	10.1371/journal.pone.0099855	24914689	FALSE	0
Hohlbaum K Bert B Dietze S Palme R Fink H Thöne-Reineke C	Impact of repeated anesthesia with ketamine and xylazine on the well-being of C57BL/6JRj mice	2018	PLoS ONE	13	9	e0203559			13	2.74	62.676	10.1371/journal.pone.0203559	30231081	FALSE	1
El Iskandrani KS Oosterhof CA El Mansari M Blier P	Impact of subanesthetic doses of ketamine on AMPA-mediated responses in rats: An in vivo electrophysiological study on monoaminergic and glutamatergic neurons	2015	Journal of Psychopharmacology	29	7		792	801	28	3.121	60.689	10.1177/0269881115573809	25759403	FALSE	0
Lorigooini Z Salimi N Soltani A Amini-Khoei H	Implication of NMDA-NO pathway in the antidepressant-like effect of ellagic acid in male mice	2019	Neuropeptides	76		101928			7	2.411	29.567	10.1016/j.npep.2019.04.003	31078318	FALSE	0
Hołuj M Popik P Nikiforuk A	Improvement of ketamine-induced social withdrawal in rats: The role of 5-HT7 receptors	2015	Behavioural Pharmacology	26	8		766	775	15	1.741	19.696	10.1097/FBP.0000000000000132	25769091	FALSE	0
Lener MS Iosifescu DV	In pursuit of neuroimaging biomarkers to guide treatment selection in major depressive disorder: A review of the literature	2015	Annals of the New York Academy of Sciences	1344	1		50	65	55	4.728	82.394	10.1111/nyas.12759	25854817	FALSE	1
Hroudová J Fišar Z	In vitro inhibition of mitochondrial respiratory rate by antidepressants	2012	Toxicology Letters	213	3		345	352	58	3.569	78.804	10.1016/j.toxlet.2012.07.017	22842584	FALSE	0
Kim S-Y Lee H Kim H-J Bang E Lee S-H Lee D-W Woo D-C Choi C-B Hong KS Lee C Choe B-Y	In vivo and ex vivo evidence for ketamine-induced hyperglutamatergic activity in the cerebral cortex of the rat: Potential relevance to schizophrenia	2011	NMR in Biomedicine	24	10		1235	1242	46	3.221	75.307	10.1002/nbm.1681	21560175	FALSE	0
Biedermann S Weber-Fahr W Zheng L Hoyer C Vollmayr B Gass P Ende G Sartorius A	Increase of hippocampal glutamate after electroconvulsive treatment: A quantitative proton MR spectroscopy study at 9.4 T in an animal model of depression	2012	World Journal of Biological Psychiatry	13	6		447	457	19	4.164	77.097	10.3109/15622975.2011.580778	21767208	FALSE	0
Zhang J-C Yao W Qu Y Nakamura M Dong C Yang C Ren Q Ma M Han M Shirayama Y Hayashi-Takagi A Hashimoto K	Increased EphA4-ephexin1 signaling in the medial prefrontal cortex plays a role in depression-like phenotype	2017	Scientific Reports	7	1	7133			5	3.998	76.761	10.1038/s41598-017-07325-2	28769056	FALSE	0
Enomoto S Shimizu K Nibuya M Toda H Yoshino A Suzuki E Kondo T Fukuda H	Increased expression of endocytosis-Related proteins in rat hippocampus following 10-day electroconvulsive seizure treatment	2016	Neuroscience Letters	624			85	91	5	2.274	26.753	10.1016/j.neulet.2016.05.015	27177725	FALSE	0
Muzio L Brambilla V Calcaterra L D'Adamo P Martino G Benedetti F	Increased neuroplasticity and hippocampal microglia activation in a mice model of rapid antidepressant treatment	2016	Behavioural Brain Research	311			392	402	9	2.977	60.728	10.1016/j.bbr.2016.05.063	27265783	FALSE	0
Nielsen B Cejvanovic V Wörtwein G Hansen AR Marstal KK Weimann A Bjerring PN Dela F Poulsen HE Jørgensen MB	Increased oxidation of RNA despite reduced mitochondrial respiration after chronic electroconvulsive stimulation of rat brain tissue	2019	Neuroscience Letters	690			1	5	2	2.274	26.753	10.1016/j.neulet.2018.09.061	30287304	FALSE	0
Serchov T Clement H-W Schwarz MK Iasevoli F Tosh DK Idzko M Jacobson KA de Bartolomeis A Normann C Biber K van Calker D	Increased Signaling via Adenosine A1Receptors, Sleep Deprivation, Imipramine, and Ketamine Inhibit Depressive-like Behavior via Induction of Homer1a	2015	Neuron	87	3		549	562	81	14.415	97.97	10.1016/j.neuron.2015.07.010	26247862	TRUE	26
Yano JM Yu K Donaldson GP Shastri GG Ann P Ma L Nagler CR Ismagilov RF Mazmanian SK Hsiao EY	Indigenous bacteria from the gut microbiota regulate host serotonin biosynthesis	2015	Cell	161	2		264	276	872	38.637	99.531	10.1016/j.cell.2015.02.047	25860609	FALSE	0
Emnett CM Eisenman LN Taylor AM Izumi Y Zorumski CF Mennerick S	Indistinguishable synaptic pharmacodynamics of the N-Methyl-D-Aspartate receptor channel blockers memantine and ketamine	2013	Molecular Pharmacology	84	6		935	947	39	3.664	72.407	10.1124/mol.113.089334	24101301	FALSE	0
Peterchev AV Krystal AD Rosa MA Lisanby SH	Individualized Low-Amplitude Seizure Therapy: Minimizing Current for Electroconvulsive Therapy and Magnetic Seizure Therapy	2015	Neuropsychopharmacology	40	9		2076	2084	13	6.751	92.878	10.1038/npp.2015.122	25920013	FALSE	0
Kanzari A Bourcier-Lucas C Freyssin A Abrous DN Haddjeri N Lucas G	Inducing a long-term potentiation in the dentate gyrus is sufficient to produce rapid antidepressant-like effects	2018	Molecular Psychiatry	23	3		587	596	14	12.384	96.47	10.1038/mp.2017.94	28485406	FALSE	0
Shelton RC Miller AH	Inflammation in depression: Is adiposity a cause?	2011	Dialogues in Clinical Neuroscience	13	1		41	54	46	5.397	83.21		21485745	FALSE	3
Müller N Myint A-M Schwarz MJ	Inflammatory biomarkers and depression	2011	Neurotoxicity Research	19	2		308	318	81	2.992	47.786	10.1007/s12640-010-9210-2	20658274	FALSE	1
Liu F-F Zhao S Liu P Huo S-P	Influence of mTOR signaling pathway on ketamine-induced injuries in the hippocampal neurons of rats	2019	Neurological Research	41	1		77	86	5	2.401	36.667	10.1080/01616412.2018.1531203	30373500	FALSE	0
Gersner R Gal R Levit O Moshe H Zangen A	Inherited behaviors, BDNF expression and response to treatment in a novel multifactorial rat model for depression	2014	International Journal of Neuropsychopharmacology	17	6		945	955	14	4.333	78.402	10.1017/S1461145714000030	24513109	FALSE	0
Dolzani SD Baratta MV Moss JM Leslie NL Tilden SG Sørensen AT Watkins LR Lin Y Maier SF	Inhibition of a descending prefrontal circuit prevents ketamine-induced stress resilience in females	2018	eNeuro	5	1	e0025-18.2018			11	3.544	62.177	10.1523/ENEURO.0025-18.2018	29516036	FALSE	0
Yu J-J Zhang Y Wang Y Wen Z-Y Liu X-H Qin J Yang J-L	Inhibition of calcineurin in the prefrontal cortex induced depressive-like behavior through mTOR signaling pathway	2013	Psychopharmacology	225	2		361	372	43	3.13	60.589	10.1007/s00213-012-2823-9	22875481	FALSE	0
Chan M-H Chiu P-H Lin C-Y Chen H-H	Inhibition of glycogen synthase kinase-3 attenuates psychotomimetic effects of ketamine	2012	Schizophrenia Research	136	1-3		96	103	36	3.759	77.538	10.1016/j.schres.2012.01.024	22325078	FALSE	0
Fernandes A Wojcik T Baireddy P Pieschl R Newton A Tian Y Hong Y Bristow L Li Y-W	Inhibition of in vivo [3H]MK-801 binding by NMDA receptor open channel blockers and GluN2B antagonists in rats and mice	2015	European Journal of Pharmacology	766			1	8	12	3.263	64.63	10.1016/j.ejphar.2015.08.044	26325093	FALSE	0
Ghasemi M Shafaroodi H Nazarbeiki S Meskar H Ghasemi A Bahremand A Ziai P Dehpour AR	Inhibition of NMDA receptor/NO signaling blocked tolerance to the anticonvulsant effect of morphine on pentylenetetrazole-induced seizures in mice	2010	Epilepsy Research	91	1		39	48	25	2.208	37.5	10.1016/j.eplepsyres.2010.06.010	20663644	FALSE	0
Ji B Higa KK Kim M Zhou L Young JW Geyer MA Zhou X	Inhibition of protein translation by the DISC1-Boymaw fusion gene from a Scottish family with major psychiatric disorders	2014	Human Molecular Genetics	23	21		5683	5705	22	5.1	83.676	10.1093/hmg/ddu285	24908665	FALSE	0
Zhang G-F Wang N Shi J-Y Xu S-X Li X-M Ji M-H Zuo Z-Y Zhou Z-Q Yang J-J	Inhibition of the L-arginine-nitric oxide pathway mediates the antidepressant effects of ketamine in rats in the forced swimming test	2013	Pharmacology Biochemistry and Behavior	110			8	12	24	2.519	45.435	10.1016/j.pbb.2013.05.010	23711590	FALSE	0
David J O'Toole E O'Reilly K Thuery G Assmann N Finlay D Harkin A	Inhibitors of the NMDA-Nitric Oxide Signaling Pathway Protect Against Neuronal Atrophy and Synapse Loss Provoked by L-alpha Aminoadipic Acid-treated Astrocytes	2018	Neuroscience	392			38	56	2	3.056	50.369	10.1016/j.neuroscience.2018.09.023	30267830	FALSE	0
Hidaka N Suemaru K Takechi K Li B Araki H	Inhibitory effects of valproate on impairment of Y-maze alternati onbehavior induced by repeated electroconvulsive seizures and c-Fos protein levels in rat brains	2011	Acta Medica Okayama	65	4		269	277	26	0.642	3.261		21860534	FALSE	0
Medrihan L Sagi Y Inde Z Krupa O Daniels C Peyrache A Greengard P	Initiation of Behavioral Response to Antidepressants by Cholecystokinin Neurons of the Dentate Gyrus	2017	Neuron	95	3		564	576.e4	20	14.415	97.97	10.1016/j.neuron.2017.06.044	28735749	FALSE	0
Beinat C Banister S Moussa I Reynolds AJ McErlean CSP Kassiou M	Insights into structure-activity relationships and CNS therapeutic applications of NR2B selective antagonists	2010	Current Medicinal Chemistry	17	34		4166	4190	19	4.184	76.097	10.2174/092986710793348572	20939817	FALSE	0
Xia B Zhang H Xue W Tao W Chen C Wu R Ren L Tang J Wu H Cai B Doronc R Chen G	Instant and Lasting Down-Regulation of NR1 Expression in the Hippocampus is Associated Temporally with Antidepressant Activity After Acute Yueju	2016	Cellular and Molecular Neurobiology	36	7		1189	1196	10	3.606	55.432	10.1007/s10571-015-0316-1	26825573	FALSE	0
Wu R Tao W Zhang H Xue W Zou Z Wu H Cai B Doron R Chen G	Instant and Persistent Antidepressant Response of Gardenia Yellow Pigment Is Associated with Acute Protein Synthesis and Delayed Upregulation of BDNF Expression in the Hippocampus	2016	ACS Chemical Neuroscience	7	8		1068	1076	14	4.486	77.073	10.1021/acschemneuro.6b00011	27203575	FALSE	0
Chen Y Yuan M Xia M Wang L Zhang Y Li P-L	Instant membrane resealing in nlrp3 inflammmasome activation of endothelial cells	2016	Frontiers in Bioscience - Landmark	21	3		635	650	4	3.644	72.535	10.2741/4411	26709796	FALSE	0
Emnett CM Eisenman LN Mohan J Taylor AA Doherty JJ Paul SM Zorumski CF Mennerick S	Interaction between positive allosteric modulators and trapping blockers of the NMDA receptor channel	2015	British Journal of Pharmacology	172	5		1333	1347	15	7.73	96.852	10.1111/bph.13007	25377730	FALSE	0
Lilius TO Viisanen H Jokinen V Niemi M Kalso EA Rauhala PV	Interactions of (2S,6S;2R,6R)-Hydroxynorketamine, a Secondary Metabolite of (R,S)-Ketamine, with Morphine	2018	Basic and Clinical Pharmacology and Toxicology	122	5		481	488	4	2.6	81.25	10.1111/bcpt.12941	29171155	FALSE	0
Landrigan J Shawaf F Dwyer Z Abizaid A Hayley S	Interactive effects of ghrelin and ketamine on forced swim performance: Implications for novel antidepressant strategies	2018	Neuroscience Letters	669			55	58	2	2.274	26.753	10.1016/j.neulet.2016.08.015	27524676	FALSE	0
De Chiara V Motta C Rossi S Studer V Barbieri F Lauro D Bernardi G Centonze D	Interleukin-1β alters the sensitivity of cannabinoid CB1 receptors controlling glutamate transmission in the striatum	2013	Neuroscience	250			232	239	24	3.056	50.369	10.1016/j.neuroscience.2013.06.069	23856068	FALSE	0
Portelli J Aourz N De Bundel D Meurs A Smolders I Michotte Y Clinckers R	Intrastrain differences in seizure susceptibility, pharmacological response and basal neurochemistry of Wistar rats	2009	Epilepsy Research	87	2-3		234	246	25	2.208	37.5	10.1016/j.eplepsyres.2009.09.009	19833479	FALSE	0
Dandekar MP Peng T McPherson DD Quevedo J Soares JC Huang S-L	Intravenous infusion of xenon-containing liposomes generates rapid antidepressant-like effects	2018	Progress in Neuro-Psychopharmacology and Biological Psychiatry	86			140	149	6	4.361	79.217	10.1016/j.pnpbp.2018.03.011	29559371	FALSE	0
Refsgaard LK Pickering DS Andreasen JT	Investigation of antidepressant-like and anxiolytic-like actions and cognitive and motor side effects of four N-methyl-D-aspartate receptor antagonists in mice	2017	Behavioural Pharmacology	28	1		37	47	10	1.741	19.696	10.1097/FBP.0000000000000266	27740963	FALSE	0
Koike H Iijima M Chaki S	Involvement of AMPA receptor in both the rapid and sustained antidepressant-like effects of ketamine in animal models of depression	2011	Behavioural Brain Research	224	1		107	111	215	2.977	60.728	10.1016/j.bbr.2011.05.035	21669235	TRUE	0
Nguyen L Matsumoto RR	Involvement of AMPA receptors in the antidepressant-like effects of dextromethorphan in mice	2015	Behavioural Brain Research	295			26	34	22	2.977	60.728	10.1016/j.bbr.2015.03.024	25804358	FALSE	0
Pochwat B Rafało-Ulińska A Domin H Misztak P Nowak G Szewczyk B	Involvement of extracellular signal-regulated kinase (ERK) in the short and long-lasting antidepressant-like activity of NMDA receptor antagonists (zinc and Ro 25-6981) in the forced swim test in rats	2017	Neuropharmacology	125			333	342	10	4.431	79.676	10.1016/j.neuropharm.2017.08.006	28802646	FALSE	0
Wu P Shan Z Wang Q Huang J Zheng S	Involvement of mitochondrial pathway of apoptosis in urothelium in ketamine-associated urinary dysfunction	2015	American Journal of the Medical Sciences	349	4		344	351	4	1.911	54.242	10.1097/MAJ.0000000000000431	25748203	FALSE	0
Ostadhadi S Norouzi-Javidan A Chamanara M Akbarian R Imran-Khan M Ghasemi M Dehpour A-R	Involvement of NMDA receptors in the antidepressant-like effect of tramadol in the mouse forced swimming test	2017	Brain Research Bulletin	134			136	141	13	3.37	59.594	10.1016/j.brainresbull.2017.07.016	28754288	FALSE	0
Kordjazy N Haj-Mirzaian A Amiri S Ostadhadi S Amini-Khoei H Dehpour AR	Involvement of N-methyl-d-aspartate receptors in the antidepressant-like effect of 5-hydroxytryptamine 3 antagonists in mouse forced swimming test and tail suspension test	2016	Pharmacology Biochemistry and Behavior	141			1	9	29	2.519	45.435	10.1016/j.pbb.2015.11.009	26604075	FALSE	0
Tang J Xue W Xia B Ren L Tao W Chen C Zhang H Wu R Wang Q Wu H Duan J Chen G	Involvement of normalized NMDA receptor and mTOR-related signaling in rapid antidepressant effects of Yueju and ketamine on chronically stressed mice	2015	Scientific Reports	5		13573			74	3.998	76.761	10.1038/srep13573	26315757	TRUE	0
Savić Vujović K Vučković S Vasović D Medić B Stojanović R Divac N Srebro D Prostran M	Involvement of serotonergic and opioidergic systems in the antinociceptive effect of ketamine-magnesium sulphate combination in formalin test in rats	2019	Pharmacological Reports	71	6		1014	1019	1	2.754	52.778	10.1016/j.pharep.2019.05.020	31563018	FALSE	0
Fukumoto K Chaki S	Involvement of serotonergic system in the effect of a metabotropic glutamate 5 receptor antagonist in the novelty-suppressed feeding test	2015	Journal of Pharmacological Sciences	127	1		57	61	12	2.835	54.63	10.1016/j.jphs.2014.09.003	25704019	FALSE	0
Nguyen L Robson MJ Healy JR Scandinaro AL Matsumoto RR	Involvement of sigma-1 receptors in the antidepressant-like effects of dextromethorphan	2014	PLoS ONE	9	2	e89985			46	2.74	62.676	10.1371/journal.pone.0089985	24587167	FALSE	0
Meylan EM Breuillaud L Seredenina T Magistretti PJ Halfon O Luthi-Carter R Cardinaux J-R	Involvement of the agmatinergic system in the depressive-like phenotype of the Crtc1 knockout mouse model of depression	2016	Translational Psychiatry	6	7		e852		27	5.28	86.774	10.1038/tp.2016.116	27404284	FALSE	0
Koike H Iijima M Chaki S	Involvement of the mammalian target of rapamycin signaling in the antidepressant-like effect of group II metabotropic glutamate receptor antagonists	2011	Neuropharmacology	61	8		1419	1423	91	4.431	79.676	10.1016/j.neuropharm.2011.08.034	21903115	TRUE	0
Neves G Borsoi M Antonio CB Pranke MA Betti AH Rates SMK	Is forced swimming immobility a good endpoint for modeling negative symptoms of schizophrenia? - study of sub-anesthetic ketamine repeated administration effects	2017	Anais da Academia Brasileira de Ciencias	89	3		1655	1669	2	1.28	40.141	10.1590/0001-3765201720160844	28832723	FALSE	0
Palucha-Poniewiera A Wieroñska JM Brañski P Burnat G Chruoecicka B Pilc A	Is the mGlu5 receptor a possible target for new antidepressant drugs?	2013	Pharmacological Reports	65	6		1506	1511	16	2.754	52.778	10.1016/S1734-1140(13)71511-1	24552998	FALSE	0
Leon Brown P Zanos P Wang L Elmer GI Gould TD Shepard PD	Isoflurane but not halothane prevents and reverses helpless behavior: A role for EEG burst suppression?	2018	International Journal of Neuropsychopharmacology	21	8		777	785	9	4.333	78.402	10.1093/ijnp/pyy029	29554264	FALSE	0
Antila H Ryazantseva M Popova D Sipilä P Guirado R Kohtala S Yalcin I Lindholm J Vesa L Sato V Cordeira J Autio H Kislin M Rios M Joca S Casarotto P Khiroug L Lauri S Taira T Castrén E Rantamäki T	Isoflurane produces antidepressant effects and induces TrkB signaling in rodents	2017	Scientific Reports	7	1	7811			28	3.998	76.761	10.1038/s41598-017-08166-9	28798343	FALSE	0
Zhang S-S Tian Y-H Jin S-J Wang W-C Zhao J-X Si X-M Zhang L Xu H Jin J-Y	Isoflurane produces antidepressant effects inducing BDNF-TrkB signaling in CUMS mice	2019	Psychopharmacology	236	11		3301	3315	4	3.13	60.589	10.1007/s00213-019-05287-z	31197433	FALSE	0
Link AS Kurinna S Havlicek S Lehnert S Reichel M Kornhuber J Winner B Huth T Zheng F Werner S Alzheimer C	Kdm6b and Pmepa1 as Targets of Bioelectrically and Behaviorally Induced Activin A Signaling	2016	Molecular Neurobiology	53	6		4210	4225	9	4.5	76.199	10.1007/s12035-015-9363-3	26215835	FALSE	0
Harvey M Sleigh J Voss L Bickerdike M Dimitrov I Denny W	KEA-1010, a ketamine ester analogue, retains analgesic and sedative potency but is devoid of Psychomimetic effects	2019	BMC Pharmacology and Toxicology	20	1	85			1	1.771	19.072	10.1186/s40360-019-0374-y	31856925	FALSE	0
Girgenti MJ Ghosal S LoPresto D Taylor JR Duman RS	Ketamine accelerates fear extinction via mTORC1 signaling	2017	Neurobiology of Disease	100			1	8	38	5.332	82.472	10.1016/j.nbd.2016.12.026	28043916	FALSE	0
Zhao T Li Y Wei W Savage S Zhou L Ma D	Ketamine administered to pregnant rats in the second trimester causes long-lasting behavioral disorders in offspring	2014	Neurobiology of Disease	68			145	155	39	5.332	82.472	10.1016/j.nbd.2014.02.009	24780497	FALSE	1
Groeber Travis CM Altman DE Genovese RF	Ketamine administration diminishes operant responding but does not impair conditioned fear	2015	Pharmacology Biochemistry and Behavior	139			84	91	11	2.519	45.435	10.1016/j.pbb.2015.10.013	26526065	FALSE	0
Vranjkovic O Winkler G Winder DG	Ketamine administration during a critical period after forced ethanol abstinence inhibits the development of time-dependent affective disturbances	2018	Neuropsychopharmacology	43	9		1915	1923	10	6.751	92.878	10.1038/s41386-018-0102-0	29907878	FALSE	0
Jeevakumar V Driskill C Paine A Sobhanian M Vakil H Morris B Ramos J Kroener S	Ketamine administration during the second postnatal week induces enduring schizophrenia-like behavioral symptoms and reduces parvalbumin expression in the medial prefrontal cortex of adult mice	2015	Behavioural Brain Research	282			165	175	46	2.977	60.728	10.1016/j.bbr.2015.01.010	25591475	FALSE	0
Tan S Wang Y Chen K Long Z Zou J	Ketamine alleviates depressive-like behaviors via down-regulating inflammatory cytokines induced by chronic restraint stress in mice	2017	Biological and Pharmaceutical Bulletin	40	8		1260	1267	44	1.674	68.948	10.1248/bpb.b17-00131	28769008	FALSE	0
Magalhães A Valentim A Venâncio C Pereira M Melo P Summavielle T Antunes L	Ketamine alone or combined with midazolam or dexmedetomidine does not affect anxiety-like behaviours and memory in adult wistar rats	2017	Laboratory Animals	51	2		147	159	4	1.495	65.214	10.1177/0023677216652380	27252027	FALSE	0
Fraga DB Réus GZ Abelaira HM De Luca RD Canever L Pfaffenseller B Colpo GD Kapczinski F Quevedo J Zugno AI	Ketamine alters behavior and decreases BDNF levels in the rat brain as a function of time after drug administration	2013	Revista Brasileira de Psiquiatria	35	3		262	266	25	1.904	39.872	10.1590/1516-4446-2012-0858	24142087	FALSE	0
Peters AJ Villasana LE Schnell E	Ketamine Alters Hippocampal Cell Proliferation and Improves Learning in Mice after Traumatic Brain Injury	2018	Anesthesiology	129	2		1278	1295	6	7.067	98.438	10.1097/ALN.0000000000002197	29734230	FALSE	0
Ma L Skoblenick K Johnston K Everling S	Ketamine alters lateral prefrontal oscillations in a rule-based working memory task	2018	Journal of Neuroscience	38	10		2482	2494	6	5.673	85.793	10.1523/JNEUROSCI.2659-17.2018	29437929	FALSE	0
Réus GZ Nacif MP Abelaira HM Tomaz DB dos Santos MAB Carlessi AS da Luz JR Gonçalves RC Vuolo F Dal-Pizzol F Carvalho AF Quevedo J	Ketamine ameliorates depressive-like behaviors and immune alterations in adult rats following maternal deprivation	2015	Neuroscience Letters	584			83	87	39	2.274	26.753	10.1016/j.neulet.2014.10.022	25459283	FALSE	0
Zhang F Luo J Zhu X	Ketamine ameliorates depressive-like behaviors by tPA-mediated conversion of proBDNF to mBDNF in the hippocampus of stressed rats	2018	Psychiatry Research	269			646	651	6	2.118	46.321	10.1016/j.psychres.2018.08.075	30216916	FALSE	0
Liang J Wu S Xie W He H	Ketamine ameliorates oxidative stress-induced apoptosis in experimental traumatic brain injury via the Nrf2 pathway	2018	Drug Design, Development and Therapy	12			845	853	18	3.216	63.317	10.2147/DDDT.S160046	29713142	FALSE	0
Lee C-W Chen Y-J Wu H-F Chung Y-J Lee Y-C Li C-T Lin H-C	Ketamine ameliorates severe traumatic event-induced antidepressant-resistant depression in a rat model through ERK activation	2019	Progress in Neuro-Psychopharmacology and Biological Psychiatry	93			102	113		4.361	79.217	10.1016/j.pnpbp.2019.03.015	30940482	FALSE	0
Wang Q Wu Q Wang J Chen Y Zhang G Chen J Zhao J Wu P	Ketamine analog methoxetamine induced inflammation and dysfunction of bladder in rats	2017	International Journal of Molecular Sciences	18	1	117			8	4.556	74.208	10.3390/ijms18010117	28106785	FALSE	0
Silva Pereira V Elfving B Joca SRL Wegener G	Ketamine and aminoguanidine differentially affect Bdnf and Mtor gene expression in the prefrontal cortex of adult male rats	2017	European Journal of Pharmacology	815			304	311	5	3.263	64.63	10.1016/j.ejphar.2017.09.029	28947331	FALSE	0
Réus GZ Abelaira HM dos Santos MAB Carlessi AS Tomaz DB Neotti MV Liranço JLG Gubert C Barth M Kapczinski F Quevedo J	Ketamine and imipramine in the nucleus accumbens regulate histone deacetylation induced by maternal deprivation and are critical for associated behaviors	2013	Behavioural Brain Research	256			451	456	44	2.977	60.728	10.1016/j.bbr.2013.08.041	24004850	FALSE	0
Bagot RC Cates HM Purushothaman I Vialou V Heller EA Yieh L LaBonté B Peña CJ Shen L Wittenberg GM Nestler EJ	Ketamine and Imipramine Reverse Transcriptional Signatures of Susceptibility and Induce Resilience-Specific Gene Expression Profiles	2017	Biological Psychiatry	81	4		285	295	45	12.095	95.781	10.1016/j.biopsych.2016.06.012	27569543	FALSE	0
Yao N Skiteva O Zhang X Svenningsson P Chergui K	Ketamine and its metabolite (2R,6R)-hydroxynorketamine induce lasting alterations in glutamatergic synaptic plasticity in the mesolimbic circuit	2018	Molecular Psychiatry	23	10		2066	2077	37	12.384	96.47	10.1038/mp.2017.239	29158578	FALSE	0
Zanos P Moaddel R Morris PJ Riggs LM Highland JN Georgiou P Pereira EFR Albuquerque EX Thomas CJ Zarate CA Jr Gould TD	Ketamine and ketamine metabolite pharmacology: Insights into therapeutic mechanisms	2018	Pharmacological Reviews	70	3		621	660	151	17.395	99.444	10.1124/pr.117.015198	29945898	FALSE	0
Ho M-F Correia C Ingle JN Kaddurah-Daouk R Wang L Kaufmann SH Weinshilboum RM	Ketamine and ketamine metabolites as novel estrogen receptor ligands: Induction of cytochrome P450 and AMPA glutamate receptor gene expression	2018	Biochemical Pharmacology	152			279	292	8	4.96	90.185	10.1016/j.bcp.2018.03.032	29621538	FALSE	0
Holleran KM Wilson HH Fetterly TL Bluett RJ Centanni SW Gilfarb RA Rocco LER Patel S Winder DG	Ketamine and MAG Lipase Inhibitor-Dependent Reversal of Evolving Depressive-Like Behavior During Forced Abstinence From Alcohol Drinking	2016	Neuropsychopharmacology	41	8		2062	2071	34	6.751	92.878	10.1038/npp.2016.3	26751284	FALSE	0
Maltbie EA Kaundinya GS Howell LL	Ketamine and pharmacological imaging: Use of functional magnetic resonance imaging to evaluate mechanisms of action	2017	Behavioural Pharmacology	28	8		610	622	14	1.741	19.696	10.1097/FBP.0000000000000354	29049083	FALSE	0
Ng LHL Huang Y Han L Chang RC-C Chan YS Lai CSW	Ketamine and selective activation of parvalbumin interneurons inhibit stress-induced dendritic spine elimination	2018	Translational Psychiatry	8	1	272			12	5.28	86.774	10.1038/s41398-018-0321-5	30531859	FALSE	0
de Oliveira RB Graham B Howlett MCH Gravina FS Oliveira MWS Imtiaz MS Callister RJ Lim R Brichta AM van Helden DF	Ketamine anesthesia helps preserve neuronal viability	2010	Journal of Neuroscience Methods	189	2		230	232	8	2.214	33.742	10.1016/j.jneumeth.2010.03.029	20380852	FALSE	0
Nowacka A Borczyk M	Ketamine applications beyond anesthesia – A literature review	2019	European Journal of Pharmacology	860		172547			3	3.263	64.63	10.1016/j.ejphar.2019.172547	31348905	FALSE	1
Murrough JW	Ketamine as a novel antidepressant: From synapse to behavior	2012	Clinical Pharmacology and Therapeutics	91	2		303	309	128	6.565	94.259	10.1038/clpt.2011.244	22205190	FALSE	1
Brachman RA McGowan JC Perusini JN Lim SC Pham TH Faye C Gardier AM Mendez-David I David DJ Hen R Denny CA	Ketamine as a Prophylactic Against Stress-Induced Depressive-like Behavior	2016	Biological Psychiatry	79	9		776	786	80	12.095	95.781	10.1016/j.biopsych.2015.04.022	26037911	TRUE	0
Chang EI Wood CE	Ketamine attenuates the ACTH response to hypoxia in late-gestation ovine fetus	2015	Neonatology	107	4		249	255	10	2.742	80.859	10.1159/000369374	25721799	FALSE	0
Yang Y Cui Y Sang K Dong Y Ni Z Ma S Hu H	Ketamine blocks bursting in the lateral habenula to rapidly relieve depression	2018	Nature	554	7692		317	322	192	42.778	99.296	10.1038/nature25509	29446381	TRUE	1
Rao J-S Liu Z Zhao C Wei R-H Zhao W Tian P-Y Zhou X Yang Z-Y Li X-G	Ketamine changes the local resting-state functional properties of anesthetized-monkey brain	2017	Magnetic Resonance Imaging	43			144	150	4	2.053	43.985	10.1016/j.mri.2017.07.025	28755862	FALSE	0
Lilius TO Jokinen V Neuvonen MS Niemi M Kalso EA Rauhala PV	Ketamine coadministration attenuates morphine tolerance and leads to increased brain concentrations of both drugs in the rat	2015	British Journal of Pharmacology	172	11		2799	2813	25	7.73	96.852	10.1111/bph.12974	25297798	FALSE	0
Paredes D Silva JD Morilak DA	Ketamine corrects a deficit in reversal learning caused by chronic intermittent cold stress in female rats	2018	International Journal of Neuropsychopharmacology	21	12		1109	1113		4.333	78.402	10.1093/ijnp/pyy080	30169648	FALSE	0
Patton MS Lodge DJ Morilak DA Girotti M	Ketamine Corrects Stress-Induced Cognitive Dysfunction through JAK2/STAT3 Signaling in the Orbitofrontal Cortex	2017	Neuropsychopharmacology	42	6		1220	1230	15	6.751	92.878	10.1038/npp.2016.236	27748739	FALSE	0
Rychlik M Bollen E Rygula R	Ketamine decreases sensitivity of male rats to misleading negative feedback in a probabilistic reversal-learning task	2017	Psychopharmacology	234	4		613	620	6	3.13	60.589	10.1007/s00213-016-4497-1	27933365	FALSE	0
Pan W Zhang G-F Li H-H Ji M-H Zhou Z-Q Li K-Y Yang J-J	Ketamine differentially restores diverse alterations of neuroligins in brain regions in a rat model of neuropathic pain-induced depression	2018	NeuroReport	29	10		863	869	9	1.394	10.886	10.1097/WNR.0000000000001045	29742620	FALSE	0
Lur G Fariborzi M Higley MJ	Ketamine disrupts neuromodulatory control of glutamatergic synaptic transmission	2019	PLoS ONE	14	3	e0213721			3	2.74	62.676	10.1371/journal.pone.0213721	30865708	FALSE	0
Chiamulera C Di Chio M Cavalleri L Venniro M Padovani L Collo G	Ketamine effects on mammalian target of rapamycin signaling in the mouse limbic system depend on functional dopamine D3 receptors	2018	NeuroReport	29	8		615	620	1	1.394	10.886	10.1097/WNR.0000000000001008	29570499	FALSE	0
Gigliucci V O'Dowd G Casey S Egan D Gibney S Harkin A	Ketamine elicits sustained antidepressant-like activity via a serotonin-dependent mechanism	2013	Psychopharmacology	228	1		157	166	87	3.13	60.589	10.1007/s00213-013-3024-x	23455595	TRUE	0
Cavalleri L Merlo Pich E Millan MJ Chiamulera C Kunath T Spano PF Collo G	Ketamine enhances structural plasticity in mouse mesencephalic and human iPSC-derived dopaminergic neurons via AMPAR-driven BDNF and mTOR signaling	2018	Molecular Psychiatry	23	4		812	823	35	12.384	96.47	10.1038/mp.2017.241	29158584	FALSE	0
Dimitrov IV Harvey MG Voss LJ Sleigh JW Bickerdike MJ Denny WA	Ketamine esters and amides as short-acting anaesthetics: Structure-activity relationships for the side-chain	2019	Bioorganic and Medicinal Chemistry	27	7		1226	1231	3	2.572	50.288	10.1016/j.bmc.2019.02.010	30792105	FALSE	0
Abelaira HM Réus GZ Ignácio ZM dos Santos MAB de Moura AB Matos D Demo JP da Silva JBI Danielski LG Petronilho F Carvalho AF Quevedo J	Ketamine Exhibits Different Neuroanatomical Profile After Mammalian Target of Rapamycin Inhibition in the Prefrontal Cortex: the Role of Inflammation and Oxidative Stress	2017	Molecular Neurobiology	54	7		5335	5346	11	4.5	76.199	10.1007/s12035-016-0071-4	27590136	FALSE	0
Dong C Rovnaghi CR Anand KJS	Ketamine exposure during embryogenesis inhibits cellular proliferation in rat fetal cortical neurogenic regions	2016	Acta Anaesthesiologica Scandinavica	60	5		579	587	7	2.05	29.688	10.1111/aas.12689	26822861	FALSE	0
Fortress AM Smith IM Pang KCH	Ketamine facilitates extinction of avoidance behavior and enhances synaptic plasticity in a rat model of anxiety vulnerability: Implications for the pathophysiology and treatment of anxiety disorders	2018	Neuropharmacology	137			372	381	10	4.431	79.676	10.1016/j.neuropharm.2018.05.009	29750979	FALSE	0
Niesters M Martini C Dahan A	Ketamine for chronic pain: Risks and benefits	2014	British Journal of Clinical Pharmacology	77	2		357	367	163	3.74	73.889	10.1111/bcp.12094	23432384	FALSE	0
Andrade C	Ketamine for depression, 3: Does chirality matter?	2017	Journal of Clinical Psychiatry	78	6		e674	e677	26	4.204	84.317	10.4088/JCP.17f11681	28682536	FALSE	0
Goulart BK de Lima MNM de Farias CB Reolon GK Almeida VR Quevedo J Kapczinski F Schröder N Roesler R	Ketamine impairs recognition memory consolidation and prevents learning-induced increase in hippocampal brain-derived neurotrophic factor levels	2010	Neuroscience	167	4		969	973	71	3.056	50.369	10.1016/j.neuroscience.2010.03.032	20338225	FALSE	0
Wang W Liu L Yang X Gao H Tang Q-K Yin L-Y Yin X-Y Hao J-R Geng D-Q Gao C	Ketamine improved depressive-like behaviors via hippocampal glucocorticoid receptor in chronic stress induced- susceptible mice	2019	Behavioural Brain Research	364			75	84	15	2.977	60.728	10.1016/j.bbr.2019.01.057	30753876	FALSE	0
Slovik M Rosin B Moshel S Mitelman R Schechtman E Eitan R Raz A Bergman H	Ketamine induced converged synchronous gamma oscillations in the cortico-basal ganglia network of nonhuman primates	2017	Journal of Neurophysiology	118	2		917	931	8	2.225	32.885	10.1152/jn.00765.2016	28468999	FALSE	3
De Campos EG Bruni AT De Martinis BS	Ketamine induces anxiolytic effects in adult zebrafish: A multivariate statistics approach	2015	Behavioural Brain Research	292			537	546	10	2.977	60.728	10.1016/j.bbr.2015.07.017	26187688	FALSE	0
Choi M Lee SH Park MH Kim Y-S Son H	Ketamine induces brain-derived neurotrophic factor expression via phosphorylation of histone deacetylase 5 in rats	2017	Biochemical and Biophysical Research Communications	489	4		420	425	9	2.985	55.359	10.1016/j.bbrc.2017.05.157	28577999	FALSE	0
Bellet MM Vawter MP Bunney BG Bunney WE Sassone-Corsi P	Ketamine influences CLOCK:BMAL1 function leading to altered circadian gene expression	2011	PLoS ONE	6	8	e23982			33	2.74	62.676	10.1371/journal.pone.0023982	21887357	FALSE	6
Stenovec M Lasič E Božić M Bobnar ST Stout RF Jr Grubišić V Parpura V Zorec R	Ketamine Inhibits ATP-Evoked Exocytotic Release of Brain-Derived Neurotrophic Factor from Vesicles in Cultured Rat Astrocytes	2016	Molecular Neurobiology	53	10		6882	6896	28	4.5	76.199	10.1007/s12035-015-9562-y	26660497	FALSE	0
Getachew B Aubee JI Schottenfeld RS Csoka AB Thompson KM Tizabi Y	Ketamine interactions with gut-microbiota in rats: Relevance to its antidepressant and anti-inflammatory properties	2018	BMC Microbiology	18	1	222			16	2.989	50.741	10.1186/s12866-018-1373-7	30579332	FALSE	2
Li J-M Liu L-L Su W-J Wang B Zhang T Zhang Y Jiang C-L	Ketamine may exert antidepressant effects via suppressing NLRP3 inflammasome to upregulate AMPA receptors	2019	Neuropharmacology	146			149	153	5	4.431	79.676	10.1016/j.neuropharm.2018.11.022	30496753	FALSE	0
Ye L Ko C-Y Huang Y Zheng C Zheng Y Chou D	Ketamine metabolite (2R,6R)-hydroxynorketamine enhances aggression via periaqueductal gray glutamatergic transmission	2019	Neuropharmacology	157		107667			5	4.431	79.676	10.1016/j.neuropharm.2019.107667	31207251	FALSE	1
Singh NS Rutkowska E Plazinska A Khadeer M Moaddel R Jozwiak K Bernier M Wainer IW	Ketamine Metabolites Enantioselectively Decrease Intracellular D-Serine Concentrations in PC-12 Cells	2016	PLoS ONE	11	4	e0149499			11	2.74	62.676	10.1371/journal.pone.0149499	27096720	FALSE	0
Michelotti P Quadros VA Pereira ME Rosemberg DB	Ketamine modulates aggressive behavior in adult zebrafish	2018	Neuroscience Letters	684			164	168	8	2.274	26.753	10.1016/j.neulet.2018.08.009	30102959	FALSE	0
Cadeddu R Jadzic D Carboni E	Ketamine modulates catecholamine transmission in the bed nucleus of stria terminalis: The possible role of this region in the antidepressant effects of ketamine	2016	European Neuropsychopharmacology	26	10		1678	1682	4	3.853	72.657	10.1016/j.euroneuro.2016.08.009	27569123	FALSE	0
Clarke M Razmjou S Prowse N Dwyer Z Litteljohn D Pentz R Anisman H Hayley S	Ketamine modulates hippocampal neurogenesis and pro-inflammatory cytokines but not stressor induced neurochemical changes	2017	Neuropharmacology	112			210	220	33	4.431	79.676	10.1016/j.neuropharm.2016.04.021	27106168	FALSE	0
Pekary AE Sattin A Lloyd RL	Ketamine modulates TRH and TRH-like peptide turnover in brain and peripheral tissues of male rats	2015	Peptides	69			66	76	9	2.843	45.347	10.1016/j.peptides.2015.04.003	25882008	FALSE	0
Crowley NA Magee SN Feng M Jefferson SJ Morris CJ Dao NC Brockway DF Luscher B	Ketamine normalizes binge drinking-induced defects in glutamatergic synaptic transmission and ethanol drinking behavior in female but not male mice	2019	Neuropharmacology	149			35	44	3	4.431	79.676	10.1016/j.neuropharm.2019.02.003	30731135	FALSE	0
Ganguly S Panetta JC Roberts JK Schuetz EG	Ketamine pharmacokinetics and pharmacodynamics are altered by P-glycoprotein and breast cancer resistance protein efflux transporters in mice	2018	Drug Metabolism and Disposition	46	7		1014	1022	5	3.231	63.889	10.1124/dmd.117.078360	29674491	FALSE	0
Réus GZ Stringari RB Ribeiro KF Ferraro AK Vitto MF Cesconetto P Souza CT Quevedo J	Ketamine plus imipramine treatment induces antidepressant-like behavior and increases CREB and BDNF protein levels and PKA and PKC phosphorylation in rat brain	2011	Behavioural Brain Research	221	1		166	171	121	2.977	60.728	10.1016/j.bbr.2011.02.024	21397634	TRUE	0
Réus GZ Simões LR Colpo GD Scaini G Oses JP Generoso JS Prossin AR Kaddurah-Daouk R Quevedo J Barichello T	Ketamine potentiates oxidative stress and influences behavior and inflammation in response to lipolysaccharide (LPS) exposure in early life	2017	Neuroscience	353			17	25	17	3.056	50.369	10.1016/j.neuroscience.2017.04.016	28433652	FALSE	0
Nikiforuk A Popik P	Ketamine prevents stress-induced cognitive inflexibility in rats	2014	Psychoneuroendocrinology	40	1		119	122	24	4.732	81.82	10.1016/j.psyneuen.2013.11.009	24485483	FALSE	0
Choi M Lee SH Wang SE Ko SY Song M Choi J-S Kim Y-S Duman RS Son H	Ketamine produces antidepressant-like effects through phosphorylation-dependent nuclear export of histone deacetylase 5 (HDAC5) in rats	2015	Proceedings of the National Academy of Sciences of the United States of America	112	51		15755	15760	28	9.412	89.437	10.1073/pnas.1513913112	26647181	FALSE	0
Saur L Neves LT Greggio S Venturin GT Jeckel CMM Costa Da Costa J Bertoldi K Schallenberger B Siqueira IR Mestriner RG Xavier LL	Ketamine promotes increased freezing behavior in rats with experimental PTSD without changing brain glucose metabolism or BDNF	2017	Neuroscience Letters	658			6	11	7	2.274	26.753	10.1016/j.neulet.2017.08.026	28823895	FALSE	3
Llamosas N Perez-Caballero L Berrocoso E Bruzos-Cidon C Ugedo L Torrecilla M	Ketamine promotes rapid and transient activation of AMPA receptor-mediated synaptic transmission in the dorsal raphe nucleus	2019	Progress in Neuro-Psychopharmacology and Biological Psychiatry	88			243	252	8	4.361	79.217	10.1016/j.pnpbp.2018.07.022	30075169	FALSE	0
Huang L Yang X-J Huang Y Sun EY Sun M	Ketamine protects gamma oscillations by inhibiting hippocampal LTD	2016	PLoS ONE	11	7	e0159192			9	2.74	62.676	10.1371/journal.pone.0159192	27467732	FALSE	0
Zhou H Zhang Q Martinez E Dale J Hu S Zhang E Liu K Huang D Yang G Chen Z Wang J	Ketamine reduces aversion in rodent pain models by suppressing hyperactivity of the anterior cingulate cortex	2018	Nature Communications	9	1	3751			16	12.121	92.254	10.1038/s41467-018-06295-x	30218052	FALSE	2
Perrine SA Ghoddoussi F Michaels MS Sheikh IS McKelvey G Galloway MP	Ketamine reverses stress-induced depression-like behavior and increased GABA levels in the anterior cingulate: An 11.7T 1H-MRS study in rats	2014	Progress in Neuro-Psychopharmacology and Biological Psychiatry	51			9	15	38	4.361	79.217	10.1016/j.pnpbp.2013.11.003	24246571	FALSE	1
Caffino L Piva A Mottarlini F Di Chio M Giannotti G Chiamulera C Fumagalli F	Ketamine Self-Administration Elevates αCaMKII Autophosphorylation in Mood and Reward-Related Brain Regions in Rats	2018	Molecular Neurobiology	55	7		5453	5461	7	4.5	76.199	10.1007/s12035-017-0772-3	28948570	FALSE	0
Caffino L Piva A Giannotti G Di Chio M Mottarlini F Venniro M Yew DT Chiamulera C Fumagalli F	Ketamine Self-Administration Reduces the Homeostasis of the Glutamate Synapse in the Rat Brain	2017	Molecular Neurobiology	54	9		7186	7193	6	4.5	76.199	10.1007/s12035-016-0231-6	27796754	FALSE	0
Liu R-J Ota KT Dutheil S Duman RS Aghajanian GK	Ketamine Strengthens CRF-Activated Amygdala Inputs to Basal Dendrites in mPFC Layer v Pyramidal Cells in the Prelimbic but not Infralimbic Subregion, A Key Suppressor of Stress Responses	2015	Neuropsychopharmacology	40	9		2066	2075	26	6.751	92.878	10.1038/npp.2015.70	25759300	FALSE	0
Francois J Grimm O Schwarz AJ Schweiger J Haller L Risterucci C Böhringer A Zang Z Tost H Gilmour G Meyer-Lindenberg A	Ketamine Suppresses the Ventral Striatal Response to Reward Anticipation: A Cross-Species Translational Neuroimaging Study	2016	Neuropsychopharmacology	41	5		1386	1394	15	6.751	92.878	10.1038/npp.2015.291	26388147	FALSE	0
Pham TH Mendez-David I Defaix C Guiard BP Tritschler L David DJ Gardier AM	Ketamine treatment involves medial prefrontal cortex serotonin to induce a rapid antidepressant-like activity in BALB/cJ mice	2017	Neuropharmacology	112			198	209	46	4.431	79.676	10.1016/j.neuropharm.2016.05.010	27211253	FALSE	0
Réus GZ Nacif MP Abelaira HM Tomaz DB Dos Santos MAB Carlessi AS Matias BI Da Luz JR Steckert AV Jeremias GC Scaini G Morais MOS Streck EL Quevedo J	Ketamine treatment partly reverses alterations in brain derived-neurotrophic factor, oxidative stress and energy metabolism parameters induced by an animal model of depression	2015	Current Neurovascular Research	12	1		73	84	11	1.649	17.765	10.2174/1567202612666150122122924	25613382	FALSE	0
Garcia LSB Comim CM Valvassori SS Réus GZ Stertz L Kapczinski F Gavioli EC Quevedo J	Ketamine treatment reverses behavioral and physiological alterations induced by chronic mild stress in rats	2009	Progress in Neuro-Psychopharmacology and Biological Psychiatry	33	3		450	455	170	4.361	79.217	10.1016/j.pnpbp.2009.01.004	19439250	TRUE	0
Grieco SF Velmeshev D Magistri M Eldar-Finkelman H Faghihi MA Jope RS Beurel E	Ketamine up-regulates a cluster of intronic miRNAs within the serotonin receptor 2C gene by inhibiting glycogen synthase kinase-3	2017	World Journal of Biological Psychiatry	18	6		445	456	6	4.164	77.097	10.1080/15622975.2016.1224927	27723376	FALSE	0
Hillhouse TM Porter JH	Ketamine, but not MK-801, produces antidepressant-like effects in rats responding on a differential-reinforcement-of-low-rate operant schedule	2014	Behavioural Pharmacology	25	1		80	91	17	1.741	19.696	10.1097/FBP.0000000000000014	24370559	FALSE	0
Koehn D Meyer KJ Syed NA Anderson MG	Ketamine/Xylazine-Induced corneal damage in mice	2015	PLoS ONE	10	7	e0132804			12	2.74	62.676	10.1371/journal.pone.0132804	26222692	FALSE	0
Ahnaou A Huysmans H Biermans R Manyakov NV Drinkenburg WHIM	Ketamine: differential neurophysiological dynamics in functional networks in the rat brain	2017	Translational Psychiatry	7	9		e1237		19	5.28	86.774	10.1038/tp.2017.198	28926001	FALSE	63
Zorumski CF Izumi Y Mennerick S	Ketamine: NMDA receptors and beyond	2016	Journal of Neuroscience	36	44		11158	11164	34	5.673	85.793	10.1523/JNEUROSCI.1547-16.2016	27807158	FALSE	0
Sanacora G Schatzberg AF	Ketamine: Promising Path or False Prophecy in the Development of Novel Therapeutics for Mood Disorders	2015	Neuropsychopharmacology	40	2		259	267	82	6.751	92.878	10.1038/npp.2014.261	25257213	FALSE	0
Meyer MR Bach M Welter J Bovens M Turcant A Maurer HH	Ketamine-derived designer drug methoxetamine: Metabolism including isoenzyme kinetics and toxicological detectability using GC-MS and LC-(HR-)MS n	2013	Analytical and Bioanalytical Chemistry	405	19		6307	6321	28	3.637	78.462	10.1007/s00216-013-7051-6	23774830	FALSE	0
Chindo BA Adzu B Yahaya TA Gamaniel KS	Ketamine-enhanced immobility in forced swim test: A possible animal model for the negative symptoms of schizophrenia	2012	Progress in Neuro-Psychopharmacology and Biological Psychiatry	38	2		310	316	33	4.361	79.217	10.1016/j.pnpbp.2012.04.018	22561603	FALSE	0
Zhou W Wang N Yang C Li X-M Zhou Z-Q Yang J-J	Ketamine-induced antidepressant effects are associated with AMPA receptors-mediated upregulation of mTOR and BDNF in rat hippocampus and prefrontal cortex	2014	European Psychiatry	29	7		419	423	164	4.464	84.569	10.1016/j.eurpsy.2013.10.005	24321772	TRUE	0
Khakpai F Ebrahimi-Ghiri M Alijanpour S Zarrindast M-R	Ketamine-induced antidepressant like effects in mice: A possible involvement of cannabinoid system	2019	Biomedicine and Pharmacotherapy	112		108717			7	4.545	80.902	10.1016/j.biopha.2019.108717	30970516	FALSE	0
Robinson B Gu Q Ali SF Dumas M Kanungo J	Ketamine-induced attenuation of reactive oxygen species in zebrafish is prevented by acetyl L-carnitine in vivo	2019	Neuroscience Letters	706			36	42	3	2.274	26.753	10.1016/j.neulet.2019.05.009	31078678	FALSE	0
Maltbie E Gopinath K Urushino N Kempf D Howell L	Ketamine-induced brain activation in awake female nonhuman primates: A translational functional imaging model	2016	Psychopharmacology	233	6		961	972	11	3.13	60.589	10.1007/s00213-015-4175-8	26660447	FALSE	0
Gopinath K Maltbie E Urushino N Kempf D Howell L	Ketamine-induced changes in connectivity of functional brain networks in awake female nonhuman primates: a translational functional imaging model	2016	Psychopharmacology	233	21-22		3673	3684	9	3.13	60.589	10.1007/s00213-016-4401-z	27530989	FALSE	1
Ma L Skoblenick K Seamans JK Everling S	Ketamine-induced changes in the signal and noise of rule representation in working memory by lateral prefrontal neurons	2015	Journal of Neuroscience	35	33		11612	11622	13	5.673	85.793	10.1523/JNEUROSCI.1839-15.2015	26290238	FALSE	0
Salort G Álvaro-Bartolomé M García-Sevilla JA	Ketamine-induced hypnosis and neuroplasticity in mice is associated with disrupted p-MEK/p-ERK sequential activation and sustained upregulation of survival p-FADD in brain cortex: Involvement of GABA A receptor	2019	Progress in Neuro-Psychopharmacology and Biological Psychiatry	88			121	131	5	4.361	79.217	10.1016/j.pnpbp.2018.07.006	30003929	FALSE	65
Beurel E Grieco SF Amadei C Downey K Jope RS	Ketamine-induced inhibition of glycogen synthase kinase-3 contributes to the augmentation of α-amino-3-hydroxy-5-methylisoxazole-4-propionic acid (AMPA) receptor signaling	2016	Bipolar Disorders	18	6		473	480	33	5.41	86.218	10.1111/bdi.12436	27687706	FALSE	0
Zhao C-H Li G-H Wang Q Zhao B Wang Z-B	Ketamine-induced neonatal brain injury	2016	European Review for Medical and Pharmacological Sciences	20	1		133	137	4	3.024	60.926		26813465	FALSE	0
Kinoshita H Nishitani N Nagai Y Andoh C Asaoka N Kawai H Shibui N Nagayasu K Shirakawa H Nakagawa T Kaneko S	Ketamine-induced prefrontal serotonin release is mediated by cholinergic neurons in the pedunculopontine tegmental nucleus	2018	International Journal of Neuropsychopharmacology	21	3		305	310	7	4.333	78.402	10.1093/ijnp/pyy007	29370396	FALSE	0
Kohtala S Theilmann W Rosenholm M Müller HK Kiuru P Wegener G Yli-Kauhaluoma J Rantamäki T	Ketamine-induced regulation of TrkB-GSK3β signaling is accompanied by slow EEG oscillations and sedation but is independent of hydroxynorketamine metabolites	2019	Neuropharmacology	157		107684			4	4.431	79.676	10.1016/j.neuropharm.2019.107684	31251996	FALSE	6
Björkholm C Jardemark K Schilström B Svensson TH	Ketamine-like effects of a combination of olanzapine and fluoxetine on AMPA and NMDA receptor-mediated transmission in the medial prefrontal cortex of the rat	2015	European Neuropsychopharmacology	25	10		1842	1847	22	3.853	72.657	10.1016/j.euroneuro.2015.07.002	26233606	FALSE	0
Weckmann K Deery MJ Howard JA Feret R Asara JM Dethloff F Filiou MD Iannace J Labermaier C Maccarrone G Webhofer C Teplytska L Lilley K Müller MB Turck CW	Ketamine's antidepressant effect is mediated by energy metabolism and antioxidant defense system	2017	Scientific Reports	7	1	15788			15	3.998	76.761	10.1038/s41598-017-16183-x	29150633	FALSE	0
Louderback KM Wills TA Muglia LJ Winder DG	Knockdown of BNST GluN2B-containing NMDA receptors mimics the actions of ketamine on novelty-induced hypophagia	2013	Translational Psychiatry	3		e331			18	5.28	86.774	10.1038/tp.2013.103	24301649	FALSE	0
Nasca C Xenos D Barone Y Caruso A Scaccianoce S Matrisciano F Battaglia G Mathé AA Pittaluga A Lionetto L Simmaco M Nicoletti F	L-acetylcarnitine causes rapid antidepressant effects through the epigenetic induction of mGlu2 receptors	2013	Proceedings of the National Academy of Sciences of the United States of America	110	12		4804	4809	140	9.412	89.437	10.1073/pnas.1216100110	23382250	TRUE	3
Shirayama Y Hashimoto K	Lack of Antidepressant Effects of (2R,6R)-Hydroxynorketamine in a Rat Learned Helplessness Model: Comparison with (R)-Ketamine	2018	International Journal of Neuropsychopharmacology	21	1		84	88	48	4.333	78.402	10.1093/ijnp/pyx108	29155993	TRUE	0
Tian Z Dong C Zhang K Chang L Hashimoto K	Lack of Antidepressant Effects of Low-Voltage-Sensitive T-Type Calcium Channel Blocker Ethosuximide in a Chronic Social Defeat Stress Model: Comparison with (R)-Ketamine	2018	International Journal of Neuropsychopharmacology	21	11		1031	1036	11	4.333	78.402	10.1093/ijnp/pyy072	30085247	FALSE	0
Zhang K Toki H Fujita Y Ma M Chang L Qu Y Harada S Nemoto T Mizuno-Yasuhira A Yamaguchi J-I Chaki S Hashimoto K	Lack of deuterium isotope effects in the antidepressant effects of (R)-ketamine in a chronic social defeat stress model	2018	Psychopharmacology	235	11		3177	3185	19	3.13	60.589	10.1007/s00213-018-5017-2	30215218	FALSE	0
Kara NZ Agam G Anderson GW Zitron N Einat H	Lack of effect of chronic ketamine administration on depression-like behavior and frontal cortex autophagy in female and male ICR mice	2017	Behavioural Brain Research	317			576	580	14	2.977	60.728	10.1016/j.bbr.2016.09.056	27686025	FALSE	0
Zhang K Fujita Y Hashimoto K	Lack of metabolism in (R)-ketamine's antidepressant actions in a chronic social defeat stress model	2018	Scientific Reports	8	1	4007			20	3.998	76.761	10.1038/s41598-018-22449-9	29507385	FALSE	0
Lee M-Y Hsiao Y-C Chan M-H Chen H-H	Lamotrigine attenuates the motivation to self-administer ketamine and prevents cue- and prime-induced reinstatement of ketamine-seeking behavior in rats	2019	Drug and Alcohol Dependence	194			257	263		3.951	80.679	10.1016/j.drugalcdep.2018.10.028	30469096	FALSE	0
Kondziella D Strandberg J Lindquist C Asztely F	Lamotrigine increases the number of BrdU-labeled cells in the rat hippocampus	2011	NeuroReport	22	2		97	100	4	1.394	10.886	10.1097/WNR.0b013e328342d2fa	21150803	FALSE	0
Sanacora G Smith MA Pathak S Su H-L Boeijinga PH McCarthy DJ Quirk MC	Lanicemine: A low-trapping NMDA channel blocker produces sustained antidepressant efficacy with minimal psychotomimetic adverse effects	2014	Molecular Psychiatry	19	9		978	985	133	12.384	96.47	10.1038/mp.2013.130	24126931	TRUE	0
Lv Q Yang L Li G Wang Z Shen Z Yu W Jiang Q Hou B Pu J Hu H Wang Z	Large-Scale Persistent Network Reconfiguration Induced by Ketamine in Anesthetized Monkeys: Relevance to Mood Disorders	2016	Biological Psychiatry	79	9		765	775	32	12.095	95.781	10.1016/j.biopsych.2015.02.028	25837427	FALSE	1
Chapman R Harvey M Davies P Wu Z Cave G	Liposome supported peritoneal dialysis in rat amitriptyline exposure with and without intravenous lipid emulsion	2019	Journal of Liposome Research	29	2		114	120	1	2.455	37.416	10.1080/08982104.2017.1403445	29141481	FALSE	0
Hofer SC Ralvenius WT Gachet MS Fritschy J-M Zeilhofer HU Gertsch J	Localization and production of peptide endocannabinoids in the rodent CNS and adrenal medulla	2015	Neuropharmacology	98			78	89	27	4.431	79.676	10.1016/j.neuropharm.2015.03.021	25839900	FALSE	1
Strong CE Schoepfer KJ Dossat AM Saland SK Wright KN Kabbaj M	Locomotor sensitization to intermittent ketamine administration is associated with nucleus accumbens plasticity in male and female rats	2017	Neuropharmacology	121			195	203	14	4.431	79.676	10.1016/j.neuropharm.2017.05.003	28479397	FALSE	1
Zheng X Lin C Li Y Ye J Zhou J Guo P	Long noncoding RNA BDNF-AS regulates ketamine-induced neurotoxicity in neural stem cell derived neurons	2016	Biomedicine and Pharmacotherapy	82			722	728	25	4.545	80.902	10.1016/j.biopha.2016.05.050	27470416	FALSE	0
Phoumthipphavong V Barthas F Hassett S Kwan AC	Longitudinal effects of ketamine on dendritic architecture in vivo in the mouse medial frontal cortex	2016	eNeuro	3	2		91	95	28	3.544	62.177	10.1523/ENEURO.0133-15.2016	27066532	FALSE	0
Pryazhnikov E Mugantseva E Casarotto P Kolikova J Fred SM Toptunov D Afzalov R Hotulainen P Voikar V Terry-Lorenzo R Engel S Kirov S Castren E Khiroug L	Longitudinal two-photon imaging in somatosensory cortex of behaving mice reveals dendritic spine formation enhancement by subchronic administration of low-dose ketamine	2018	Scientific Reports	8	1	6464			11	3.998	76.761	10.1038/s41598-018-24933-8	29691465	FALSE	0
Ma X-C Dang Y-H Jia M Ma R Wang F Wu J Gao C-G Hashimoto K	Long-Lasting Antidepressant Action of Ketamine, but Not Glycogen Synthase Kinase-3 Inhibitor SB216763, in the Chronic Mild Stress Model of Mice	2013	PLoS ONE	8	2	e56053			77	2.74	62.676	10.1371/journal.pone.0056053	23390559	TRUE	0
Calais JB Valvassori SS Resende WR Feier G Athié MCP Ribeiro S Gattaz WF Quevedo J Ojopi EB	Long-term decrease in immediate early gene expression after electroconvulsive seizures	2013	Journal of Neural Transmission	120	2		259	266	11	3.505	66.381	10.1007/s00702-012-0861-4	22875635	FALSE	1
Bartlett MJ Joseph RM LePoidevin LM Parent KL Laude ND Lazarus LB Heien ML Estevez M Sherman SJ Falk T	Long-term effect of sub-anesthetic ketamine in reducing L-DOPA-induced dyskinesias in a preclinical model	2016	Neuroscience Letters	612			121	125	10	2.274	26.753	10.1016/j.neulet.2015.11.047	26644333	FALSE	0
Jiang Y Tong D Hofacer RD Loepke AW Lian Q Danzer SC	Long-term Fate Mapping to Assess the Impact of Postnatal Isoflurane Exposure on Hippocampal Progenitor Cell Productivity	2016	Anesthesiology	125	6		1159	1170	14	7.067	98.438	10.1097/ALN.0000000000001358	27655218	FALSE	0
Yang C Han M Zhang J-C Ren Q Hashimoto K	Loss of parvalbumin-immunoreactivity in mouse brain regions after repeated intermittent administration of esketamine, but not R-ketamine	2016	Psychiatry Research	239			281	283	52	2.118	46.321	10.1016/j.psychres.2016.03.034	27043274	FALSE	0
Zhou ZQ Zhang GF Li XM Liu XY Wang N Qiu LL Liu WX Zuo ZY Yang JJ	Loss of Phenotype of Parvalbumin Interneurons in Rat Prefrontal Cortex Is Involved in Antidepressant- and Propsychotic-Like Behaviors Following Acute and Repeated Ketamine Administration	2015	Molecular Neurobiology	51	2		808	819	27	4.5	76.199	10.1007/s12035-014-8798-2	24973145	FALSE	1
Semerci F Tin-Shing Choi W Bajic A Thakkar A Encinas JM Depreux F Segil N Groves AK Maletic-Savatic M	Lunatic fringe-mediated notch signaling regulates adult hippocampal neural stem cell maintenance	2017	eLife	6		e24660			16	7.08	95.161	10.7554/eLife.24660	28699891	FALSE	0
Yu M-C Chen J-H Lai C-Y Han C-Y Ko W-C	Luteolin, a non-selective competitive inhibitor of phosphodiesterases 1-5, displaced [3H]-rolipram from high-affinity rolipram binding sites and reversed xylazine/ketamine-induced anesthesia	2010	European Journal of Pharmacology	627	1-3		269	275	25	3.263	64.63	10.1016/j.ejphar.2009.10.031	19853596	FALSE	0
Brachman RA Lehmann XL Maric D Herkenham X	Lymphocytes from Chronically Stressed Mice Confer Antidepressant-Like Effects to Naive Mice	2015	Journal of Neuroscience	35	4		1530	1538	69	5.673	85.793	10.1523/JNEUROSCI.2278-14.2015	25632130	TRUE	0
Xu F Wu Q Xie L Gong W Zhang J Zheng P Zhou Q Ji Y Wang T Li X Fang L Li Q Yang D Li J Melgiri ND Shively C Xie P	Macaques Exhibit a Naturally-Occurring Depression Similar to Humans	2015	Scientific Reports	5		9220			19	3.998	76.761	10.1038/srep09220	25783476	FALSE	5
Gao M Igata H Takeuchi A Sato K Ikegaya Y	Machine learning-based prediction of adverse drug effects: An example of seizure-inducing compounds	2017	Journal of Pharmacological Sciences	133	2		70	78	16	2.835	54.63	10.1016/j.jphs.2017.01.003	28215473	FALSE	0
Moon HY Kim SH Yang YR Song P Yu HS Park HG Hwang O Lee-Kwon W Seo JK Hwang D Choi JH Bucala R Ryu SH Kim YS Suh P-G	Macrophage migration inhibitory factor mediates the antidepressant actions of voluntary exercise	2012	Proceedings of the National Academy of Sciences of the United States of America	109	32		13094	13099	52	9.412	89.437	10.1073/pnas.1205535109	22826223	TRUE	1
Roman A Kreiner G Nalepa I	Macrophages and depression - A misalliance or well-arranged marriage?	2013	Pharmacological Reports	65	6		1663	1672	24	2.754	52.778	10.1016/S1734-1140(13)71528-7	24553015	FALSE	0
Réus GZ Vieira FG Abelaira HM Michels M Tomaz DB dos Santos MAB Carlessi AS Neotti MV Matias BI Luz JR Dal-Pizzol F Quevedo J	MAPK signaling correlates with the antidepressant effects of ketamine	2014	Journal of Psychiatric Research	55	1		15	21	62	3.745	76.861	10.1016/j.jpsychires.2014.04.010	24819632	TRUE	0
Tang H Kukral D Li Y-W Fronheiser M Malone H Pena A Pieschl R Sidik K Tobon G Chow PL Bristow LJ Hayes W Luo F	Mapping the central effects of (±)-ketamine and traxoprodil using pharmacological magnetic resonance imaging in awake rats	2018	Journal of Psychopharmacology	32	2		146	155	3	3.121	60.689	10.1177/0269881117746901	29378483	FALSE	0
Zugno AI Pacheco FD Budni J de Oliveira MB Canever L Heylmann AS Wessler PG da Rosa Silveira F Mastella GA Gonçalves CL Freitas KV de Castro AA Streck EL Quevedo J	Maternal deprivation disrupts mitochondrial energy homeostasis in the brain of rats subjected to ketamine-induced schizophrenia	2015	Metabolic Brain Disease	30	4		1043	1053	8	2.726	39.132	10.1007/s11011-015-9671-3	25920483	FALSE	0
Réus GZ Matias BI Maciel AL Abelaira HM Ignácio ZM de Moura AB Matos D Danielski LG Petronilho F Carvalho AF Quevedo J	Mechanism of synergistic action on behavior, oxidative stress and inflammation following co-treatment with ketamine and different antidepressant classes	2017	Pharmacological Reports	69	5		1094	1102	6	2.754	52.778	10.1016/j.pharep.2017.04.021	28988615	FALSE	0
Zanos P Gould TD	Mechanisms of ketamine action as an antidepressant	2018	Molecular Psychiatry	23	4		801	811	143	12.384	96.47	10.1038/mp.2017.255	29532791	FALSE	0
Lian B Xia J Yang X Zhou C Gong X Gui S Mao Q Wang L Li P Huang C Qi X Xie P	Mechanisms of ketamine on mice hippocampi shown by gas chromatography-mass spectrometry-based metabolomic analysis	2018	NeuroReport	29	9		704	711	5	1.394	10.886	10.1097/WNR.0000000000001020	29742621	FALSE	0
Gideons ES Kavalali ET Monteggia LM	Mechanisms underlying differential effectiveness of memantine and ketamine in rapid antidepressant responses	2014	Proceedings of the National Academy of Sciences of the United States of America	111	23		8649	8654	130	9.412	89.437	10.1073/pnas.1323920111	24912158	TRUE	0
Lv D Chen Y Shen M Liu X Zhang Y Xu J Wang C	Mechanisms underlying the rapid-acting antidepressant-like effects of neuropeptide VGF (non-acronymic) C-terminal peptide TLQP-62	2018	Neuropharmacology	143			317	326	4	4.431	79.676	10.1016/j.neuropharm.2018.09.046	30291938	FALSE	0
Robinson BL Dumas M Ali SF Paule MG Gu Q Kanungo J	Mechanistic studies on ketamine-induced mitochondrial toxicity in zebrafish embryos	2018	Neurotoxicology and Teratology	69			63	72	6	3.274	61.745	10.1016/j.ntt.2017.12.005	29225006	FALSE	0
Yang C Ren Q Qu Y Zhang J-C Ma M Dong C Hashimoto K	Mechanistic Target of Rapamycin–Independent Antidepressant Effects of (R)-Ketamine in a Social Defeat Stress Model	2018	Biological Psychiatry	83	1		18	28	82	12.095	95.781	10.1016/j.biopsych.2017.05.016	28651788	TRUE	0
Motaghinejad M Motevalian M Fatima S	Mediatory role of NMDA, AMPA/kainate, GABAA and Alpha2 receptors in topiramate neuroprotective effects against methylphenidate induced neurotoxicity in rat	2017	Life Sciences	179			37	53	5	3.647	65.91	10.1016/j.lfs.2017.01.002	28082019	FALSE	0
Onaolapo AY Aina OA Onaolapo OJ	Melatonin attenuates behavioural deficits and reduces brain oxidative stress in a rodent model of schizophrenia	2017	Biomedicine and Pharmacotherapy	92			373	383	26	4.545	80.902	10.1016/j.biopha.2017.05.094	28554133	FALSE	8
Glasgow NG Povysheva NV Azofeifa AM Johnson JW	Memantine and ketamine differentially alter NMDA receptor desensitization	2017	Journal of Neuroscience	37	40		9686	9704	23	5.673	85.793	10.1523/JNEUROSCI.1173-17.2017	28877967	FALSE	0
Honsberger MJ Taylor JR Corlett PR	Memories reactivated under ketamine are subsequently stronger: A potential pre-clinical behavioral model of psychosis	2015	Schizophrenia Research	164	1-3		227	233	21	3.759	77.538	10.1016/j.schres.2015.02.009	25728834	FALSE	0
Izumi Y Zorumski CF	Metaplastic effects of subanesthetic ketamine on CA1 hippocampal function	2014	Neuropharmacology	86			273	281	29	4.431	79.676	10.1016/j.neuropharm.2014.08.002	25128848	FALSE	0
Zanda MT Fadda P Antinori S Di Chio M Fratta W Chiamulera C Fattore L	Methoxetamine affects brain processing involved in emotional response in rats	2017	British Journal of Pharmacology	174	19		3333	3345	7	7.73	96.852	10.1111/bph.13952	28718892	FALSE	0
Botanas CJ Bryan de la Peña J Custodio RJ Joy dela Peña I Kim M Woo T Kim HJ Kim HI Chang Cho M Lee YS Cheong JH	Methoxetamine produces rapid and sustained antidepressant effects probably via glutamatergic and serotonergic mechanisms	2017	Neuropharmacology	126			121	127	7	4.431	79.676	10.1016/j.neuropharm.2017.08.038	28867363	FALSE	1
Botanas CJ De La Peña JB Dela Peña IJ Tampus R Yoon R Kim HJ Lee YS Jang CG Cheong JH	Methoxetamine, a ketamine derivative, produced conditioned place preference and was self-administered by rats: Evidence of its abuse potential	2015	Pharmacology Biochemistry and Behavior	133		72153	31	36	33	2.519	45.435	10.1016/j.pbb.2015.03.007	25792291	FALSE	0
Coppola M Mondola R	Methoxetamine: From drug of abuse to rapid-acting antidepressant	2012	Medical Hypotheses	79	4		504	507	29	1.375	14.13	10.1016/j.mehy.2012.07.002	22819129	FALSE	0
Liao Y-H Wang Y-H Sun L-H Deng W-T Lee H-T Yu L	mGluR5 upregulation and the effects of repeated methamphetamine administration and withdrawal on the rewarding efficacy of ketamine and social interaction	2018	Toxicology and Applied Pharmacology	360			58	68	2	3.347	68.295	10.1016/j.taap.2018.09.035	30267744	FALSE	0
Hansen III RT Conti M Zhang H-T	Mice deficient in phosphodiesterase-4A display anxiogenic-like behavior	2014	Psychopharmacology	231	15		2941	2954	24	3.13	60.589	10.1007/s00213-014-3480-y	24563185	FALSE	3
Pozzi L Dorocic IP Wang X Carlén M Meletis K	Mice lacking NMDA receptors in parvalbumin neurons display normal depression-related behavior and response to antidepressant action of NMDAR antagonists	2014	PLoS ONE	9	1	e83879			45	2.74	62.676	10.1371/journal.pone.0083879	24454710	FALSE	0
Yang X Yang Q Wang X Luo C Wan Y Li J Liu K Zhou M Zhang C	MicroRNA expression profile and functional analysis reveal that miR-206 is a critical novel gene for the expression of BDNF induced by ketamine	2014	NeuroMolecular Medicine	16	3		594	605	36	2.629	38.192	10.1007/s12017-014-8312-z	24839168	FALSE	0
Lopez JP Fiori LM Cruceanu C Lin R Labonte B Cates HM Heller EA Vialou V Ku SM Gerald C Han M-H Foster J Frey BN Soares CN Müller DJ Farzan F Leri F Macqueen GM Feilotter H Tyryshkin K Evans KR Giacobb	MicroRNAs 146a/b-5 and 425-3p and 24-3p are markers of antidepressant response and regulate MAPK/Wnt-system genes	2017	Nature Communications	8		15497			43	12.121	92.254	10.1038/ncomms15497	28530238	FALSE	0
O'Connor RM Grenham S Dinan TG Cryan JF	MicroRNAs as novel antidepressant targets: Converging effects of ketamine and electroconvulsive shock therapy in the rat hippocampus	2013	International Journal of Neuropsychopharmacology	16	8		1885	1892	70	4.333	78.402	10.1017/S1461145713000448	23684180	TRUE	0
Chen F Ardalan M Elfving B Wegener G Madsen TM Nyengaard JR	Mitochondria are critical for BDNF-mediated synaptic and vascular plasticity of hippocampus following repeated electroconvulsive seizures	2018	International Journal of Neuropsychopharmacology	21	3		291	304	10	4.333	78.402	10.1093/ijnp/pyx115	29228215	FALSE	0
Caramillo EM Khan KM Collier AD Echevarria DJ	Modeling PTSD in the zebrafish: Are we there yet?	2015	Behavioural Brain Research	276			151	160	20	2.977	60.728	10.1016/j.bbr.2014.05.005	24821404	FALSE	7
Köles L Kató E Hanuska A Zádori ZS Al-Khrasani M Zelles T Rubini P Illes P	Modulation of excitatory neurotransmission by neuronal/glial signalling molecules: interplay between purinergic and glutamatergic systems	2016	Purinergic Signalling	12	1		1	24	29	3.065	50.738	10.1007/s11302-015-9480-5	26542977	FALSE	2
Pascual-Brazo J Castro E Díaz A Valdizán EM Pilar-Cuéllar F Vidal R Treceño B Pazos A	Modulation of neuroplasticity pathways and antidepressant-like behavioural responses following the short-term (3 and 7 days) administration of the 5-HT 4 receptor agonist RS67333	2012	International Journal of Neuropsychopharmacology	15	5		631	643	43	4.333	78.402	10.1017/S1461145711000782	21733238	FALSE	0
Nikolaev MV Komarova MS Tikhonova TB Korosteleva AS Potapjeva NN Tikhonov DB	Modulation of Proton-Gated Channels by Antidepressants	2019	ACS Chemical Neuroscience	10	3		1636	1648	2	4.486	77.073	10.1021/acschemneuro.8b00560	30475579	FALSE	0
Amat-Foraster M Celada P Richter U Jensen AA Plath N Artigas F Herrik KF	Modulation of thalamo-cortical activity by the NMDA receptor antagonists ketamine and phencyclidine in the awake freely-moving rat	2019	Neuropharmacology	158		107745				4.431	79.676	10.1016/j.neuropharm.2019.107745	31445017	FALSE	1
Kim E Howes OD Kapur S	Molecular imaging as a guide for the treatment of central nervous system disorders	2013	Dialogues in Clinical Neuroscience	15	3		315	328	11	5.397	83.21		24174903	FALSE	0
Brust P Deuther-Conrad W Lehmkuhl K Jia H Wünsch B	Molecular imaging of σ1 receptors in vivo: Current status and perspectives	2014	Current Medicinal Chemistry	21	1		35	69	30	4.184	76.097	10.2174/09298673113209990214	23992342	FALSE	0
Pešić V Petrović J M Jukić M	Molecular Mechanism and Clinical Relevance of Ketamine as Rapid-Acting Antidepressant	2016	Drug Development Research	77	7		414	422	8	1.902	25.39	10.1002/ddr.21335	27546787	FALSE	1
Ficek J Zygmunt M Piechota M Hoinkis D Rodriguez Parkitna J Przewlocki R Korostynski M	Molecular profile of dissociative drug ketamine in relation to its rapid antidepressant action	2016	BMC Genomics	17	1	362			14	3.594	70.7	10.1186/s12864-016-2713-3	27188165	FALSE	0
Ho J Perez-Aguilar JM Gao L Saven JG Matsunami H Eckenhoff RG	Molecular recognition of ketamine by a subset of olfactory G protein-coupled receptors	2015	Science Signaling	8	370	ra33			13	6.467	83.815	10.1126/scisignal.2005912	25829447	FALSE	1
Amann LC Gandal MJ Halene TB Ehrlichman RS White SL McCarren HS Siegel SJ	Mouse behavioral endophenotypes for schizophrenia	2010	Brain Research Bulletin	83	3-4		147	161	115	3.37	59.594	10.1016/j.brainresbull.2010.04.008	20433908	FALSE	0
Jung WB Shim H-J Kim S-G	Mouse BOLD fMRI at ultrahigh field detects somatosensory networks including thalamic nuclei	2019	NeuroImage	195			203	214	4	5.902	92.932	10.1016/j.neuroimage.2019.03.063	30946950	FALSE	0
Van Buel EM Sigrist H Seifritz E Fikse L Bosker FJ Schoevers RA Klein HC Pryce CR Eisel ULM	Mouse repeated electroconvulsive seizure (ECS) does not reverse social stress effects but does induce behavioral and hippocampal changes relevant to electroconvulsive therapy (ECT) side-effects in the treatment of depression	2017	PLoS ONE	12	9	e0184603			7	2.74	62.676	10.1371/journal.pone.0184603	28910337	FALSE	0
Highland JN Morris PJ Zanos P Lovett J Ghosh S Wang AQ Zarate CA Jr Thomas CJ Moaddel R Gould TD	Mouse, rat, and dog bioavailability and mouse oral antidepressant efficacy of (2R,6R)-hydroxynorketamine	2019	Journal of Psychopharmacology	33	1		12	24	11	3.121	60.689	10.1177/0269881118812095	30488740	FALSE	0
Sabino V Narayan AR Zeric T Steardo L Cottone P	MTOR activation is required for the anti-alcohol effect of ketamine, but not memantine, in alcohol-preferring rats	2013	Behavioural Brain Research	247			9	16	34	2.977	60.728	10.1016/j.bbr.2013.02.030	23466691	FALSE	2
Dwyer JM Lepack AE Duman RS	MTOR activation is required for the antidepressant effects of mGluR 2/3 blockade	2012	International Journal of Neuropsychopharmacology	15	4		429	434	119	4.333	78.402	10.1017/S1461145711001702	22114864	TRUE	0
Workman ER Niere F Raab-Graham KF	mTORC1-dependent protein synthesis underlying rapid antidepressant effect requires GABABR signaling	2013	Neuropharmacology	73			192	203	39	4.431	79.676	10.1016/j.neuropharm.2013.05.037	23752093	FALSE	1
Li N Lee B Liu R-J Banasr M Dwyer JM Iwata M Li X-Y Aghajanian G Duman RS	mTOR-dependent synapse formation underlies the rapid antidepressant effects of NMDA antagonists	2010	Science	329	5994		959	964	1554	41.845	97.887	10.1126/science.1190287	20724638	TRUE	0
Lin J-C Chan M-H Lee M-Y Chen Y-C Chen H-H	N,N-dimethylglycine differentially modulates psychotomimetic and antidepressant-like effects of ketamine in mice	2016	Progress in Neuro-Psychopharmacology and Biological Psychiatry	71			7	13	8	4.361	79.217	10.1016/j.pnpbp.2016.06.002	27296677	FALSE	0
Robinson B Dumas M Gu Q Kanungo J	N-acetylcysteine prevents ketamine-induced adverse effects on development, heart rate and monoaminergic neurons in zebrafish	2018	Neuroscience Letters	682			56	61	6	2.274	26.753	10.1016/j.neulet.2018.06.014	29890257	FALSE	0
Chang AD Vaidya PV Retzbach EP Chung SJ Kim U Baselice K Maynard K Stepanian A Staley M Xiao L Blouin A Han S Lee J Worley PF Tamashiro KL Hempstead BL Martinowich K Wilson MA Baraban JM Reti IM	Narp Mediates Antidepressant-Like Effects of Electroconvulsive Seizures	2018	Neuropsychopharmacology	43	5		1088	1098	5	6.751	92.878	10.1038/npp.2017.252	29052614	FALSE	0
Hughes ZA Neal SJ Smith DL Sukoff Rizzo SJ Pulicicchio CM Lotarski S Lu S Dwyer JM Brennan J Olsen M Bender CN Kouranova E Andree TH Harrison JE Whiteside GT Springer D O'Neil SV Leonard SK Schechter LE	Negative allosteric modulation of metabotropic glutamate receptor 5 results in broad spectrum activity relevant to treatment resistant depression	2013	Neuropharmacology	66			202	214	60	4.431	79.676	10.1016/j.neuropharm.2012.04.007	22551786	TRUE	0
Weed MR Bookbinder M Polino J Keavy D Cardinal RN Simmermacher-Mayer J Cometa F-NL King D Thangathirupathy S Macor JE Bristow LJ	Negative Allosteric Modulators Selective for The NR2B Subtype of The NMDA Receptor Impair Cognition in Multiple Domains	2016	Neuropsychopharmacology	41	2		568	577	16	6.751	92.878	10.1038/npp.2015.184	26105137	FALSE	0
Osanai H Tateno T	Neural response differences in the rat primary auditory cortex under anesthesia with ketamine versus the mixture of medetomidine, midazolam and butorphanol	2016	Hearing Research	339			69	79	12	3.693	86.323	10.1016/j.heares.2016.06.012	27321205	FALSE	1
Nikiforuk A Popik P	Neurochemical modulation of stress-induced cognitive inflexibility in a rat model of an attentional set-shifting task	2013	Pharmacological Reports	65	6		1479	1488	8	2.754	52.778	10.1016/S1734-1140(13)71508-1	24552995	FALSE	0
Ossato A Bilel S Gregori A Talarico A Trapella C Gaudio RM De-Giorgio F Tagliaro F Neri M Fattore L Marti M	Neurological, sensorimotor and cardiorespiratory alterations induced by methoxetamine, ketamine and phencyclidine in mice	2018	Neuropharmacology	141			167	180	13	4.431	79.676	10.1016/j.neuropharm.2018.08.017	30165078	FALSE	0
Jinno S Kosaka T	Neuronal circuit-dependent alterations in expression of two isoforms of glutamic acid decarboxylase in the hippocampus following electroconvulsive shock: A stereology-based study	2009	Hippocampus	19	11		1130	1141	15	3.404	60.332	10.1002/hipo.20576	19283776	FALSE	0
Furth KE McCoy AJ Dodge C Walters JR Buonanno A Delaville C	Neuronal correlates of ketamine and walking induced gamma oscillations in the medial prefrontal cortex and mediodorsal thalamus	2017	PLoS ONE	12	11	e0186732			10	2.74	62.676	10.1371/journal.pone.0186732	29095852	FALSE	0
Hou Y Zhang H Xie G Cao X Zhao Y Liu Y Mao Z Yang J Wu C	Neuronal injury, but not microglia activation, is associated with ketamine-induced experimental schizophrenic model in mice	2013	Progress in Neuro-Psychopharmacology and Biological Psychiatry	45			107	116	30	4.361	79.217	10.1016/j.pnpbp.2013.04.006	23603358	FALSE	0
Araújo JRC Júnior JDMADM Damasceno MDBMV Santos SAAR Vieira-Neto AE Lobo MDP Campos AR Moreira RDA Monteiro-Moreira ACDO	Neuropharmacological characterization of frutalin in mice: Evidence of an antidepressant-like effect mediated by the NMDA receptor/NO/cGMP pathway	2018	International Journal of Biological Macromolecules	112			548	554	9	5.162	86.689	10.1016/j.ijbiomac.2018.01.180	29408007	FALSE	1
Cunningham CW Rothman RB Prisinzano TE	Neuropharmacology of the naturally occurring κ-opioid hallucinogen salvinorin A	2011	Pharmacological Reviews	63	2		316	347	78	17.395	99.444	10.1124/pr.110.003244	21444610	FALSE	0
Hiyoshi T Marumo T Hikichi H Tomishima Y Urabe H Tamita T Iida I Yasuhara A Karasawa JI Chaki S	Neurophysiologic and antipsychotic profiles of TASP0433864, a novel positive allosteric modulator of metabotropic glutamate 2 receptor	2014	Journal of Pharmacology and Experimental Therapeutics	351	3		642	653	22	3.561	70.926	10.1124/jpet.114.218651	25277141	FALSE	0
Gazal M Valente MR Acosta BA Kaufmann FN Braganhol E Lencina CL Stefanello FM Ghisleni G Kaster MP	Neuroprotective and antioxidant effects of curcumin in a ketamine-induced model of mania in rats	2014	European Journal of Pharmacology	724	1		132	139	58	3.263	64.63	10.1016/j.ejphar.2013.12.028	24384407	FALSE	0
Deyama S Bang E Kato T Li X-Y Duman RS	Neurotrophic and Antidepressant Actions of Brain-Derived Neurotrophic Factor Require Vascular Endothelial Growth Factor	2019	Biological Psychiatry	86	2		143	152	19	12.095	95.781	10.1016/j.biopsych.2018.12.014	30712809	FALSE	0
Ardalan M Wegener G Polsinelli B Madsen TM Nyengaard JR	Neurovascular plasticity of the hippocampus one week after a single dose of ketamine in genetic rat model of depression	2016	Hippocampus	26	11		1414	1423	20	3.404	60.332	10.1002/hipo.22617	27440163	FALSE	0
Soumier A Carter RM Schoenfeld TJ Cameron HA	New hippocampal neurons mature rapidly in response to ketamine but are not required for its acute antidepressant effects on neophagia in rats	2016	eNeuro	3	2		66	77	26	3.544	62.177	10.1523/ENEURO.0116-15.2016	27066531	FALSE	0
Fakhoury M	New insights into the neurobiological mechanisms of major depressive disorders	2015	General Hospital Psychiatry	37	2		172	177	19	2.86	66.186	10.1016/j.genhosppsych.2015.01.005	25772946	FALSE	0
Liebenberg N Joca S Wegener G	Nitric oxide involvement in the antidepressant-like effect of ketamine in the Flinders sensitive line rat model of depression	2015	Acta Neuropsychiatrica	27	2		90	96	33	3	55.576	10.1017/neu.2014.39	25491110	FALSE	0
Picard N Takesian AE Fagiolini M Hensch TK	NMDA 2A receptors in parvalbumin cells mediate sex-specific rapid ketamine response on cortical activity	2019	Molecular Psychiatry	24	6		828	838	14	12.384	96.47	10.1038/s41380-018-0341-9	30696941	FALSE	0
Stan TL Alvarsson A Branzell N Sousa VC Svenningsson P	NMDA receptor antagonists ketamine and Ro25-6981 inhibit evoked release of glutamate in vivo in the subiculum	2014	Translational Psychiatry	4		e395			16	5.28	86.774	10.1038/tp.2014.39	24893066	FALSE	0
Autry AE Adachi M Nosyreva E Na ES Los MF Cheng P-F Kavalali ET Monteggia LM	NMDA receptor blockade at rest triggers rapid behavioural antidepressant responses	2011	Nature	475	7354		91	96	1050	42.778	99.296	10.1038/nature10130	21677641	TRUE	0
Walker AK Budac DP Bisulco S Lee AW Smith RA Beenders B Kelley KW Dantzer R	NMDA receptor blockade by ketamine abrogates lipopolysaccharide-induced depressive-like behavior in C57BL/6J mice	2013	Neuropsychopharmacology	38	9		1609	1616	229	6.751	92.878	10.1038/npp.2013.71	23511700	TRUE	0
Hakami T Jones NC Tolmacheva EA Gaudias J Chaumont J Salzberg M O'Brien TJ Pinault D	NMDA receptor hypofunction leads to generalized and persistent aberrant γ oscillations independent of hyperlocomotion and the state of consciousness	2009	PLoS ONE	4	8	e6755			151	2.74	62.676	10.1371/journal.pone.0006755	19707548	FALSE	1
Kiselycznyk C Jury NJ Halladay LR Nakazawa K Mishina M Sprengel R Grant SGN Svenningsson P Holmes A	NMDA receptor subunits and associated signaling molecules mediating antidepressant-related effects of NMDA-GluN2B antagonism	2015	Behavioural Brain Research	287			89	95	34	2.977	60.728	10.1016/j.bbr.2015.03.023	25800971	FALSE	0
Amiri S Alijanpour S Tirgar F Haj-Mirzaian A Amini-Khoei H Rahimi-Balaei M Rastegar M Ghaderi M Ghazi-Khansari M Zarrindast M-R	NMDA receptors are involved in the antidepressant-like effects of capsaicin following amphetamine withdrawal in male mice	2016	Neuroscience	329			122	133	14	3.056	50.369	10.1016/j.neuroscience.2016.05.003	27167081	FALSE	0
Wang M Yang Y Wang C-J Gamo N Jin L Mazer J Morrison J Wang X-J Arnsten A	NMDA Receptors Subserve Persistent Neuronal Firing during Working Memory in Dorsolateral Prefrontal Cortex	2013	Neuron	77	4		736	749	230	14.415	97.97	10.1016/j.neuron.2012.12.032	23439125	FALSE	0
Zanos P Moaddel R Morris PJ Georgiou P Fischell J Elmer GI Alkondon M Yuan P Pribut HJ Singh NS Dossou KSS Fang Y Huang X-P Mayo CL Wainer IW Albuquerque EX Thompson SM Thomas CJ Zarate CA Jr Gould TD	NMDAR inhibition-independent antidepressant actions of ketamine metabolites	2016	Nature	533	7604		481	486	614	42.778	99.296	10.1038/nature17998	27144355	TRUE	0
Fogaça MV Fukumoto K Franklin T Liu R-J Duman CH Vitolo OV Duman RS	N-Methyl-D-aspartate receptor antagonist d-methadone produces rapid, mTORC1-dependent antidepressant effects	2019	Neuropsychopharmacology	44	13		2230	2238	7	6.751	92.878	10.1038/s41386-019-0501-x	31454827	FALSE	0
McGee MA Abdel-Rahman AA	N-Methyl-D-Aspartate Receptor Signaling and Function in Cardiovascular Tissues	2016	Journal of Cardiovascular Pharmacology	68	2		97	105	5	2.598	50.588	10.1097/FJC.0000000000000398	27046337	FALSE	0
Chang L Toki H Qu Y Fujita Y Mizuno-Yasuhira A Yamaguchi J-I Chaki S Hashimoto K	No sex-specific differences in the acute antidepressant actions of (R)-ketamine in an inflammation model	2018	International Journal of Neuropsychopharmacology	21	10		932	937	10	4.333	78.402	10.1093/ijnp/pyy053	29893929	FALSE	0
Holanda VAD Santos WB Asth L Guerrini R Calo’ G Ruzza C Gavioli EC	NOP agonists prevent the antidepressant-like effects of nortriptyline and fluoxetine but not R-ketamine	2018	Psychopharmacology	235	11		3093	3102	8	3.13	60.589	10.1007/s00213-018-5004-7	30145654	FALSE	0
Chaki S Yamaguchi J-I	Now is the time for (2R,6R)-hydroxynorketamine to be viewed independently from its parent drug	2018	Pharmacology Biochemistry and Behavior	175			24	26	3	2.519	45.435	10.1016/j.pbb.2018.09.005	30201385	FALSE	0
Kaster MP Moretti M Cunha MP Rodrigues ALS	Novel approaches for the management of depressive disorders	2016	European Journal of Pharmacology	771			236	240	18	3.263	64.63	10.1016/j.ejphar.2015.12.029	26703867	FALSE	2
Han FY Thurecht KJ Lam A-L Whittaker AK Smith MT	Novel Polymeric Bioerodable Microparticles for Prolonged-Release Intrathecal Delivery of Analgesic Agents for Relief of Intractable Cancer-Related Pain	2015	Journal of Pharmaceutical Sciences	104	7		2334	2344	11	2.997	57.782	10.1002/jps.24497	25990226	FALSE	0
Bonifazi A Del Bello F Mammoli V Piergentili A Petrelli R Cimarelli C Pellei M Schepmann D Wünsch B Barocelli E Bertoni S Flammini L Amantini C Nabissi M Santoni G Vistoli G Quaglia W	Novel potent N-methyl-d-aspartate (NMDA) receptor antagonists or σ1 receptor ligands based on properly substituted 1,4-dioxane ring	2015	Journal of Medicinal Chemistry	58	21		8601	8615	15	6.205	95.902	10.1021/acs.jmedchem.5b01214	26430967	FALSE	0
Schaffer DJ Tunc-Ozcan E Shukla PK Volenec A Redei EE	Nuclear orphan receptor Nor-1 contributes to depressive behavior in the Wistar-Kyoto rat model of depression	2010	Brain Research	1362			32	39	14	2.733	42.62	10.1016/j.brainres.2010.09.041	20851110	FALSE	0
Khan MA Houck DR Gross AL Zhang X-L Cearley C Madsen TM Kroes RA Stanton PK Burgdorf J Moskal JR	NYX-2925 is a novel NMDA receptor-specific spirocyclic-β-lactam that modulates synaptic plasticity processes associated with learning and memory	2018	International Journal of Neuropsychopharmacology	21	3		242	254	16	4.333	78.402	10.1093/ijnp/pyx096	29099938	FALSE	0
Ito W Erisir A Morozov A	Observation of Distressed Conspecific as a Model of Emotional Trauma Generates Silent Synapses in the Prefrontal-Amygdala Pathway and Enhances Fear Learning, but Ketamine Abolishes those Effects	2015	Neuropsychopharmacology	40	11		2536	2545	24	6.751	92.878	10.1038/npp.2015.100	25865929	FALSE	1
Bokor G Anderson PD	Obsessive-compulsive disorder	2014	Journal of Pharmacy Practice	27	2		116	130	22	2.571	45	10.1177/0897190014521996	24576790	FALSE	1
Soares ICR Santos SAAR Coelho RF Alves YA Vieira-Neto AE Tavares KCS Magalhaes FEA Campos AR	Oleanolic acid promotes orofacial antinociception in adult zebrafish (Danio rerio) through TRPV1 receptors	2019	Chemico-Biological Interactions	299			37	43	7	3.723	72.807	10.1016/j.cbi.2018.11.018	30496739	FALSE	0
Yuan K Han Y Hashimoto K Lu L	On the Eve of Upgrading Antidepressants: (R)-Ketamine and Its Metabolites	2016	Neuroscience Bulletin	32	6		565	568	4	4.326	71.771	10.1007/s12264-016-0082-1	27844292	FALSE	0
Shibuta S Morita T Kosaka J Kamibayashi T Fujino Y	Only extra-high dose of ketamine affects l-glutamate-induced intracellular Ca2+ elevation and neurotoxicity	2015	Neuroscience Research	98			9	16	7	2.645	39.668	10.1016/j.neures.2015.04.005	25933549	FALSE	0
Lum CT Stahl SM	Opportunities for reversible inhibitors of monoamine oxidase-A (RIMAs) in the treatment of depression	2012	CNS Spectrums	17	3		107	120	37	3.356	68.391	10.1017/S1092852912000594	23888494	FALSE	3
Robinson BL Dumas M Paule MG Ali SF Kanungo J	Opposing effects of ketamine and acetyl l-carnitine on the serotonergic system of zebrafish	2015	Neuroscience Letters	607			17	22	13	2.274	26.753	10.1016/j.neulet.2015.09.006	26365406	FALSE	0
Tao W Zhang H Xue W Ren L Xia B Zhou X Wu H Duan J Chen G	Optimization of supercritical fluid extraction of oil from the fruit of Gardenia jasminoides and its antidepressant activity	2014	Molecules	19	12		19350	19360	29	3.267	56.714	10.3390/molecules191219350	25429560	FALSE	0
Fuchikami M Thomas A Liu R Wohleb ES Land BB DiLeone RJ Aghajanian GK Duman RS	Optogenetic stimulation of infralimbic PFC reproduces ketamine's rapid and sustained antidepressant actions	2015	Proceedings of the National Academy of Sciences of the United States of America	112	26		8106	8111	102	9.412	89.437	10.1073/pnas.1414728112	26056286	TRUE	0
Hare BD Shinohara R Liu RJ Pothula S DiLeone RJ Duman RS	Optogenetic stimulation of medial prefrontal cortex Drd1 neurons produces rapid and long-lasting antidepressant effects	2019	Nature Communications	10	1	223			36	12.121	92.254	10.1038/s41467-018-08168-9	30644390	FALSE	0
Singh S Choudhury A Gusain P Parvez S Palit G Shukla S Ganguly S	Oral acetate supplementation attenuates N-methyl D-aspartate receptor hypofunction-induced behavioral phenotypes accompanied by restoration of acetyl-histone homeostasis	2016	Psychopharmacology	233	7		1257	1268	9	3.13	60.589	10.1007/s00213-016-4213-1	26832338	FALSE	0
Nordgren M Karlsson T Svensson M Koczy J Josephson A Olson L Tingström A Brené S	Orchestrated regulation of nogo receptors, lotus, AMPA receptors and BDNF in an ECT model suggests opening and closure of a window of synaptic plasticity	2013	PLoS ONE	8	11	e78778			23	2.74	62.676	10.1371/journal.pone.0078778	24244357	FALSE	0
Tose R Kushikata T Yoshida H Kudo M Furukawa K Ueno S Hirota K	Orexin a decreases ketamine-induced anesthesia time in the rat: The relevance to brain noradrenergic neuronal activity	2009	Anesthesia and Analgesia	108	2		491	495	31	4.305	76.563	10.1213/ane.0b013e31819000c8	19151277	FALSE	7
Ramanathan S Shenoda BB Ajit SK	Overview of microRNA modulation in analgesic research	2017	Current Protocols in Pharmacology	2017			9.25.1	9.25.10	1	0.68	2.742	10.1002/cpph.29	29261227	FALSE	0
Neyazi A Theilmann W Brandt C Rantamäki T Matsui N Rhein M Kornhuber J Bajbouj M Sperling W Bleich S Frieling H Löscher W	P11 promoter methylation predicts the antidepressant effect of electroconvulsive therapy	2018	Translational Psychiatry	8	1	25			12	5.28	86.774	10.1038/s41398-017-0077-3	29353887	FALSE	2
Guo X-Q Cao Y-L Zhao L Zhang X Yan Z-R Chen W-M	p38 mitogen-activated protein kinase gene silencing rescues rat hippocampal neurons from ketamine-induced apoptosis: An in vitro study	2018	International Journal of Molecular Medicine	42	3		1401	1410	3	3.098	49.638	10.3892/ijmm.2018.3750	30035800	FALSE	0
Mansouri S Agartz I Ögren S-O Patrone C Lundberg M	PACAP protects adult neural stem cells from the neurotoxic effect of ketamine associated with decreased apoptosis, ER stress and mTOR pathway activation	2017	PLoS ONE	12	1	e0170496			12	2.74	62.676	10.1371/journal.pone.0170496	28125634	FALSE	0
Vetulani J Roman A Kowalska M Nalepa I	Paroxetine pretreatment does not change the effects induced in the rat cortical α-adrenergic receptor system by repetitive transcranial magnetic stimulation and electroconvulsive shock	2010	International Journal of Neuropsychopharmacology	13	6		737	746	2	4.333	78.402	10.1017/S1461145709990459	19698191	FALSE	0
Honeycutt JA Chrobak JJ	Parvalbumin Loss Following Chronic Sub-Anesthetic NMDA Antagonist Treatment is Age-Dependent in the Hippocampus: Implications for Modeling NMDA Hypofunction	2018	Neuroscience	393			73	82	4	3.056	50.369	10.1016/j.neuroscience.2018.09.031	30296474	FALSE	2
Dwivedi Y	Pathogenetic and therapeutic applications of microRNAs in major depressive disorder	2016	Progress in Neuro-Psychopharmacology and Biological Psychiatry	64			341	348	35	4.361	79.217	10.1016/j.pnpbp.2015.02.003	25689819	FALSE	0
Duman RS	Pathophysiology of depression and innovative treatments: Remodeling glutamatergic synaptic connections	2014	Dialogues in Clinical Neuroscience	16	1		11	27	122	5.397	83.21		24733968	FALSE	2
Yao Z-H Kang X Yang L Niu Y Lu Y Nie L	PBA regulates neurogenesis and cognition dysfunction after repeated electroconvulsive shock in a rat model	2015	Psychiatry Research	230	2		331	340	2	2.118	46.321	10.1016/j.psychres.2015.09.013	26381183	FALSE	0
Majić T Schmidt TT Gallinat J	Peak experiences and the afterglow phenomenon: When and how do therapeutic effects of hallucinogens depend on psychedelic experiences?	2015	Journal of Psychopharmacology	29	3		241	253	54	3.121	60.689	10.1177/0269881114568040	25670401	FALSE	0
Salort G Álvaro-Bartolomé M García-Sevilla JA	Pentobarbital and other anesthetic agents induce opposite regulations of MAP kinases p-MEK and p-ERK, and upregulate p-FADD/FADD neuroplastic index in brain during hypnotic states in mice	2019	Neurochemistry International	122			59	72	2	3.881	65.509	10.1016/j.neuint.2018.11.008	30423425	FALSE	48
Kimura-Kuroiwa K Adachi YU Mimuro S Kawamata M Sato S Matsuda N	Pentobarbital decreased nitric oxide release in the rat striatum but ketamine increased the release independent of cholinergic regulation	2012	Experimental Animals	61	2		165	170	3	1.574	68.165	10.1538/expanim.61.165	22531732	FALSE	0
Haddadi N-S Foroutan A Ostadhadi S Azimi E Rahimi N Nateghpour M Lerner EA Dehpour AR	Peripheral NMDA receptor/NO system blockage inhibits itch responses induced by chloroquine in mice	2017	Acta Dermato-Venereologica	97	5		571	577	10	4.016	90.441	10.2340/00015555-2617	28119997	FALSE	0
Walker AJ Foley BM Sutor SL McGillivray JA Frye MA Tye SJ	Peripheral proinflammatory markers associated with ketamine response in a preclinical model of antidepressant-resistance	2015	Behavioural Brain Research	293			198	202	25	2.977	60.728	10.1016/j.bbr.2015.07.026	26209292	FALSE	0
[No author name available]	Perspectives on Neuroscience and Behavior: Infralimbic prefrontal cortex and antidepressant effects of ketamine and electrical stimulation	2015	The Neuroscientist	21	6		577	578		0.657	11.764	10.1177/1073858415609049	26531314	FALSE	0
wyffels L Muccioli GG Kapanda CN Labar G De Bruyne S De Vos F Lambert DM	PET imaging of fatty acid amide hydrolase in the brain: synthesis and biological evaluation of an 11C-labelled URB597 analogue	2010	Nuclear Medicine and Biology	37	5		665	675	22	2.396	51.504	10.1016/j.nucmedbio.2010.03.009	20610171	FALSE	0
Kulkarni JA Avachat AM	Pharmacodynamic and pharmacokinetic investigation of cyclodextrin-mediated asenapine maleate in situ nasal gel for improved bioavailability	2017	Drug Development and Industrial Pharmacy	43	2		234	245	13	2.365	38.165	10.1080/03639045.2016.1236808	27625143	FALSE	0
Xu C Chang T Du Y Yu C Tan X Li X	Pharmacokinetics of oral and intravenous cannabidiol and its antidepressant-like effects in chronic mild stress mouse model	2019	Environmental Toxicology and Pharmacology	70		103202			3	3.292	66.634	10.1016/j.etap.2019.103202	31173966	FALSE	1
Venniro M Mutti A Chiamulera C	Pharmacological and non-pharmacological factors that regulate the acquisition of ketamine self-administration in rats	2015	Psychopharmacology	232	24		4505	4514	17	3.13	60.589	10.1007/s00213-015-4077-9	26387516	FALSE	0
Poon SH Sim K Baldessarini RJ	Pharmacological approaches for treatment-resistant bipolar disorder	2015	Current Neuropharmacology	13	5		592	604	13	4.668	81.893	10.2174/1570159x13666150630171954	26467409	FALSE	0
Mnie-Filali O Faure C Lambás-Sẽas L Mansari ME Belblidia H Gondard E Etiévant A Scarna H Didier A Berod A Blier P Haddjeri N	Pharmacological blockade of 5-HT 7 receptors as a putative fast acting antidepressant strategy	2011	Neuropsychopharmacology	36	6		1275	1288	98	6.751	92.878	10.1038/npp.2011.13	21326194	TRUE	9
Lima-Ojeda JM Vogt MA Pfeiffer N Dormann C Köhr G Sprengel R Gass P Inta D	Pharmacological blockade of GluN2B-containing NMDA receptors induces antidepressant-like effects lacking psychotomimetic action and neurotoxicity in the perinatal and adult rodent brain	2013	Progress in Neuro-Psychopharmacology and Biological Psychiatry	45			28	33	48	4.361	79.217	10.1016/j.pnpbp.2013.04.017	23643674	TRUE	0
Wallach J Colestock T Agramunt J Claydon MDB Dybek M Filemban N Chatha M Halberstadt AL Brandt SD Lodge D Bortolotto ZA Adejare A	Pharmacological characterizations of the 'legal high' fluorolintane and isomers	2019	European Journal of Pharmacology	857		172427			1	3.263	64.63	10.1016/j.ejphar.2019.172427	31152702	FALSE	0
Zanettini C Scaglione A Keighron JD Giancola JB Lin S-C Newman AH Tanda G	Pharmacological classification of centrally acting drugs using EEG in freely moving rats: an old tool to identify new atypical dopamine uptake inhibitors	2019	Neuropharmacology	161		107446			2	4.431	79.676	10.1016/j.neuropharm.2018.11.034	30481526	FALSE	3
Shaffer CL Dutra JK Tseng WC Weber ML Bogart LJ Hales K Pang J Volfson D am Ende CW Green ME Buhl DL	Pharmacological evaluation of clinically relevant concentrations of (2R,6R)-hydroxynorketamine	2019	Neuropharmacology	153			73	81	7	4.431	79.676	10.1016/j.neuropharm.2019.04.019	31015046	FALSE	0
Ostadhadi S Ahangari M Nikoui V Norouzi-Javidan A Zolfaghari S Jazaeri F Chamanara M Akbarian R Dehpour A-R	Pharmacological evidence for the involvement of the NMDA receptor and nitric oxide pathway in the antidepressant-like effect of lamotrigine in the mouse forced swimming test	2016	Biomedicine and Pharmacotherapy	82			713	721	28	4.545	80.902	10.1016/j.biopha.2016.05.035	27470415	FALSE	0
Santillán-Urquiza MA Herrera-Ruiz M Zamilpa A Jiménez-Ferrer E Román-Ramos R Tortoriello J	Pharmacological interaction of Galphimia glauca extract and natural galphimines with Ketamine and Haloperidol on different behavioral tests	2018	Biomedicine and Pharmacotherapy	103			879	888	5	4.545	80.902	10.1016/j.biopha.2018.04.082	29710504	FALSE	1
Wallach J Kang H Colestock T Morris H Bortolotto ZA Collingridge GL Lodge D Halberstadt AL Brandt SD Adejare A	Pharmacological Investigations of the Dissociative 'Legal Highs' Diphenidine, Methoxphenidine and Analogues	2016	PLoS ONE	11	6	e0157021			31	2.74	62.676	10.1371/journal.pone.0157021	27314670	FALSE	0
Serafini G Pompili M Innamorati M Dwivedi Y Brahmachari G Girardi P	Pharmacological properties of glutamatergic drugs targeting NMDA receptors and their application in major depression	2013	Current Pharmaceutical Design	19	10		1898	1922	47	2.208	33.889	10.2174/13816128113199990293	23173582	FALSE	0
Kaufling J Waltisperger E Bourdy R Valera A Veinante P Freund-Mercier M Barrot M	Pharmacological recruitment of the GABAergic tail of the ventral tegmental area by acute drug exposure	2010	British Journal of Pharmacology	161	8		1677	1691	45	7.73	96.852	10.1111/j.1476-5381.2010.00984.x	21087442	FALSE	1
Fred SM Laukkanen L Brunello CA Vesa L Göös H Cardon I Moliner R Maritzen T Varjosalo M Casarotto PC Castrén E	Pharmacologically diverse antidepressants facilitate TRKB receptor activation by disrupting its interaction with the endocytic adaptor complex AP-2	2019	Journal of Biological Chemistry	294	48		18150	18161	3	4.238	70.875	10.1074/jbc.RA119.008837	31631060	FALSE	0
Yao Z Guo Z Yang C Tian Q Gong CX Liu G Wang JZ	Phenylbutyric acid prevents rats from electroconvulsion-induced memory deficit with alterations of memory-related proteins and tau hyperphosphorylation	2010	Neuroscience	168	2		405	415	19	3.056	50.369	10.1016/j.neuroscience.2010.03.060	20371270	FALSE	0
Yao Z-H Kang X Yang L Niu Y Lu Y Gong C-X Tian Q Wang J-Z	Phenylbutyric acid protects against spatial memory deficits in a model of repeated electroconvulsive therapy	2014	Current Neurovascular Research	11	2		156	167	3	1.649	17.765	10.2174/1567202611666140408115111	24712645	FALSE	0
Shi H-S Zhu W-L Liu J-F Luo Y-X Si J-J Wang S-J Xue Y-X Ding Z-B Shi J Lu L	PI3K/Akt signaling pathway in the basolateral amygdala mediates the rapid antidepressant-like effects of trefoil factor 3	2012	Neuropsychopharmacology	37	12		2671	2683	59	6.751	92.878	10.1038/npp.2012.131	22828749	TRUE	1
Lu Y Wang C Xue Z Li C Zhang J Zhao X Liu A Wang Q Zhou W	PI3K/AKT/mTOR signaling-mediated neuropeptide VGF in the hippocampus of mice is involved in the rapid onset antidepressant-like effects of GLYX-13	2015	International Journal of Neuropsychopharmacology	18	5		1	12	44	4.333	78.402	10.1093/ijnp/pyu110	25542689	FALSE	0
Xue W Wang W Gong T Zhang H Tao W Xue L Sun Y Wang F Chen G	PKA-CREB-BDNF signaling regulated long lasting antidepressant activities of Yueju but not ketamine	2016	Scientific Reports	6		26331			46	3.998	76.761	10.1038/srep26331	27197752	FALSE	0
Boczek T Lisek M Ferenc B Zylinska L	Plasma membrane Ca2+-ATPase is a novel target for ketamine action	2015	Biochemical and Biophysical Research Communications	465	2		312	317	3	2.985	55.359	10.1016/j.bbrc.2015.08.037	26278817	FALSE	0
Mauler M Herr N Schoenichen C Witsch T Marchini T Härdtner C Koentges C Kienle K Ollivier V Schell M Dorner L Wippel C Stallmann D Normann C Bugger H Walther P Wolf D Ahrens I Lämmermann T Ho-Tin-Noe B Ley K Bode	Platelet Serotonin Aggravates Myocardial Ischemia/Reperfusion Injury via Neutrophil Degranulation	2019	Circulation	139	7		918	931	17	23.603	99.434	10.1161/CIRCULATIONAHA.118.033942	30586717	FALSE	0
Donello JE Banerjee P Li Y-X Guo Y-X Yoshitake T Zhang X-L Miry O Kehr J Stanton PK Gross AL Burgdorf JS Kroes RA Moskal JR	Positive N-Methyl-D-Aspartate Receptor Modulation by Rapastinel Promotes Rapid and Sustained Antidepressant-Like Effects	2018	International Journal of Neuropsychopharmacology	22	3		247	259	11	4.333	78.402	10.1093/ijnp/pyy101	30544218	FALSE	0
Hu Y Liu M Liu P Guo D-H Wei R-B Rahman K	Possible mechanism of the antidepressant effect of 3,6′-disinapoyl sucrose from Polygala tenuifolia Willd	2011	Journal of Pharmacy and Pharmacology	63	6		869	874	37	2.571	45	10.1111/j.2042-7158.2011.01281.x	21585386	FALSE	0
Yang C Qu Y Fujita Y Ren Q Ma M Dong C Hashimoto K	Possible role of the gut microbiota-brain axis in the antidepressant effects of (R)-ketamine in a social defeat stress model	2017	Translational Psychiatry	7	12	1294			61	5.28	86.774	10.1038/s41398-017-0031-4	29249803	TRUE	0
Delaney A Colvin LA Fallon MT Dalziel RG Mitchell R Fleetwood-Walker SM	Postherpetic Neuralgia: From Preclinical Models to the Clinic	2009	Neurotherapeutics	6	4		630	637	11	6.035	90.738	10.1016/j.nurt.2009.07.005	19789068	FALSE	3
Wang C-Q Ye Y Chen F Han W-C Sun J-M Lu X Guo R Cao K Zheng M-J Liao L-C	Posttraumatic administration of a sub-anesthetic dose of ketamine exerts neuroprotection via attenuating inflammation and autophagy	2017	Neuroscience	343			30	38	18	3.056	50.369	10.1016/j.neuroscience.2016.11.029	27916727	FALSE	0
Heusler P Tourette A Cussac D	Potencies and unblocking kinetic properties of antagonists at recombinant human NMDA receptors in a Xenopus oocytes model	2015	Naunyn-Schmiedeberg's Archives of Pharmacology	388	5	1085	509	516	3	2.05	29.074	10.1007/s00210-015-1085-6	25604077	FALSE	0
Huang M-C Chen L-Y Chen C-K Lin S-K	Potential benefit of lamotrigine in managing ketamine use disorder	2016	Medical Hypotheses	87			97	100	7	1.375	14.13	10.1016/j.mehy.2015.11.011	26632202	FALSE	0
Yadav M Parle M Jindal DK Sharma N	Potential effect of spermidine on GABA, dopamine, acetylcholinesterase, oxidative stress and proinflammatory cytokines to diminish ketamine-induced psychotic symptoms in rats	2018	Biomedicine and Pharmacotherapy	98			207	213	3	4.545	80.902	10.1016/j.biopha.2017.12.016	29268241	FALSE	0
Yamada J Jinno S	Potential link between antidepressant-like effects of ketamine and promotion of adult neurogenesis in the ventral hippocampus of mice	2019	Neuropharmacology	158		107710			4	4.431	79.676	10.1016/j.neuropharm.2019.107710	31310776	FALSE	0
Lee W-C Su C-H Tain Y-L Tsai C-N Yu C-C Chuang Y-C	Potential Orphan Drug Therapy of Intravesical Liposomal Onabotulinumtoxin-A for Ketamine-Induced Cystitis by Mucosal Protection and Anti-inflammation in a Rat Model	2018	Scientific Reports	8	1	5795			3	3.998	76.761	10.1038/s41598-018-24239-9	29643467	FALSE	0
Müller HK Orlowski D Reidies Bjarkam C Wegener G Elfving B	Potential roles for Homer1 and Spinophilin in the preventive effect of electroconvulsive seizures on stress-induced CA3c dendritic retraction in the hippocampus	2015	European Neuropsychopharmacology	25	8		1324	1331	6	3.853	72.657	10.1016/j.euroneuro.2015.04.011	25935093	FALSE	1
Gupta A Devi LA Gomes I	Potentiation of μ-opioid receptor-mediated signaling by ketamine	2011	Journal of Neurochemistry	119	2		294	302	58	4.066	67.675	10.1111/j.1471-4159.2011.07361.x	21692801	FALSE	0
Hsu ES	Practical management of complex regional pain syndrome	2009	American Journal of Therapeutics	16	2		147	154	41	1.955	27.222	10.1097/MJT.0b013e3181715671	19300041	FALSE	1
Bristow LJ Gulia J Weed MR Srikumar BN Li Y-W Graef JD Naidu PS Sanmathi C Aher J Bastia T Paschapur M Kalidindi N Kumar KV Molski T Pieschl R Fernandes A Brown JM Sivarao DV Newberry K Bookbinder M Polino	Preclinical characterization of (R)-3-((3S,4S)-3-fluoro-4-(4-hydroxyphenyl)piperidin-1-yl)-1-(4-methylbenzyl)pyrrolidin-2-one (BMS-986169), a novel, intravenous, glutamate N-methyl-D-aspartate 2B receptor negative allosteric modulator with potential in m	2017	Journal of Pharmacology and Experimental Therapeutics	363	3		377	393	5	3.561	70.926	10.1124/jpet.117.242784	28954811	FALSE	0
Rivera-García MT López-Rubalcava C Cruz SL	Preclinical characterization of toluene as a non-classical hallucinogen drug in rats: Participation of 5-HT, dopamine and glutamate systems	2015	Psychopharmacology	232	20		3797	3808	9	3.13	60.589	10.1007/s00213-015-4041-8	26255180	FALSE	1
Shin I-J Son SU Park H Kim Y Park SH Swanberg K Shin J-Y Ha S-K Cho Y Bang S-Y Lew J-H Cho S-H Maeng S	Preclinical evidence of rapid-onset antidepressant-like effect in radix polygalae extract	2014	PLoS ONE	9	2	e88617			30	2.74	62.676	10.1371/journal.pone.0088617	24520403	FALSE	1
Witkin JM Monn JA Li J Johnson B McKinzie DL Wang X-S Heinz BA Li R Ornstein PL Smith SC Mitch CH Calligaro DO Swanson S Allen D Phillips K Gilmour G	Preclinical predictors that the orthosteric mGlu2/3 receptor antagonist LY3020371 will not engender ketamine-associated neurotoxic, motor, cognitive, subjective, or abuse-liability-related effects	2017	Pharmacology Biochemistry and Behavior	155			43	55	13	2.519	45.435	10.1016/j.pbb.2017.03.001	28285123	FALSE	0
Yuen E Swanson S Witkin JM	Prediction of human efficacious antidepressant doses using the mouse forced swim test	2017	Pharmacology Biochemistry and Behavior	161			22	29	7	2.519	45.435	10.1016/j.pbb.2017.09.002	28888484	FALSE	0
Duclot F Perez-Taboada I Wright KN Kabbaj M	Prediction of individual differences in fear response by novelty seeking, and disruption of contextual fear memory reconsolidation by ketamine	2016	Neuropharmacology	109			293	305	20	4.431	79.676	10.1016/j.neuropharm.2016.06.022	27343386	FALSE	0
Wan Y-Q Feng J-G Li M Wang M-Z Liu L Liu X Duan X-X Zhang C-X Wang X-B	Prefrontal cortex miR-29b-3p plays a key role in the antidepressant-like effect of ketamine in rats	2018	Experimental and Molecular Medicine	50	10	140			3	5.418	84.913	10.1038/s12276-018-0164-4	30369596	FALSE	0
Pereira VS Suavinha ACDR Wegener G Joca SRL	Prelimbic neuronal nitric oxide synthase inhibition exerts antidepressant-like effects independently of BDNF signalling cascades	2019	Acta Neuropsychiatrica	31	3		143	150	3	3	55.576	10.1017/neu.2018.39	30890202	FALSE	0
Chu X	Preliminary validation of natural depression in macaques with acute treatments of the fast-acting antidepressant ketamine	2019	Behavioural Brain Research	360			60	68	2	2.977	60.728	10.1016/j.bbr.2018.11.044	30508610	FALSE	59
Coronel-Oliveros CM Pacheco-Calderón R	Prenatal exposure to ketamine in rats: Implications on animal models of schizophrenia	2018	Developmental Psychobiology	60	1		30	42	10	2.021	43.095	10.1002/dev.21586	29171010	FALSE	0
Macrì S Ceci C Canese R Laviola G	Prenatal stress and peripubertal stimulation of the endocannabinoid system differentially regulate emotional responses and brain metabolism in mice	2012	PLoS ONE	7	7	e41821			14	2.74	62.676	10.1371/journal.pone.0041821	22848620	FALSE	2
Lu Y Giri PK Lei S Zheng J Li W Wang N Chen X Lu H Zuo Z Liu Y Zhang P	Pretreatment with minocycline restores neurogenesis in the subventricular zone and subgranular zone of the hippocampus after ketamine exposure in neonatal rats	2017	Neuroscience	352			144	154	14	3.056	50.369	10.1016/j.neuroscience.2017.03.057	28391017	FALSE	0
Gazal M Kaufmann FN Acosta BA Oliveira PS Valente MR Ortmann CF Sturbelle R Lencina CL Stefanello FM Kaster MP Reginatto FH Ghisleni G	Preventive Effect of Cecropia pachystachya Against Ketamine-Induced Manic Behavior and Oxidative Stress in Rats	2015	Neurochemical Research	40	7		1421	1430	14	3.038	48.453	10.1007/s11064-015-1610-5	25998886	FALSE	0
Amat J Dolzani SD Tilden S Christianson JP Kubala KH Bartholomay K Sperr K Ciancio N Watkins LR Maier SF	Previous ketamine produces an enduring blockade of neurochemical and behavioral effects of uncontrollable stress	2016	Journal of Neuroscience	36	1		153	161	39	5.673	85.793	10.1523/JNEUROSCI.3114-15.2016	26740657	FALSE	0
Nader J Rapino C Gennequin B Chavant F Francheteau M Makriyannis A Duranti A Maccarrone M Solinas M Thiriet N	Prior stimulation of the endocannabinoid system prevents methamphetamine-induced dopaminergic neurotoxicity in the striatum through activation of CB2 receptors	2014	Neuropharmacology	87			214	221	16	4.431	79.676	10.1016/j.neuropharm.2014.03.014	24709540	FALSE	0
Annafi OS Aluko OM Eduviere AT Omorogbe O Umukoro S	Probable mechanisms involved in the antipsychotic-like activity of methyl jasmonate in mice	2017	Naunyn-Schmiedeberg's Archives of Pharmacology	390	9		883	892	4	2.05	29.074	10.1007/s00210-017-1386-z	28612111	FALSE	1
Friedman A Frankel M Flaumenhaft Y Merenlender A Pinhasov A Feder Y Taler M Gil-Ad I Abeles M Yadid G	Programmed acute electrical stimulation of ventral tegmental area alleviates depressive-like behavior	2009	Neuropsychopharmacology	34	4		1057	1066	60	6.751	92.878	10.1038/npp.2008.177	18843267	TRUE	1
Fornaro M Kardash L Novello S Fusco A Anastasia A De Berardis D Perna G Carta MG	Progress in bipolar disorder drug design toward the development of novel therapeutic targets: A clinician’s perspective	2018	Expert Opinion on Drug Discovery	13	3		221	228	4	4.887	89.074	10.1080/17460441.2018.1428554	29357703	FALSE	1
Nowak W Grendas LN Sanmarco LM Estecho IG Arena ÁR Eberhardt N Rodante DE Aoki MP Daray FM Carrera Silva EA Errasti AE	Pro-inflammatory monocyte profile in patients with major depressive disorder and suicide behaviour and how ketamine induces anti-inflammatory M2 macrophages by NMDAR and mTOR	2019	EBioMedicine	50			290	305	2	5.736	87.319	10.1016/j.ebiom.2019.10.063	31753725	FALSE	0
Nowak G Pomierny-Chamioło L Siwek A Niedzielska E Pomierny B Pałucha-Poniewiera A Pilc A	Prolonged administration of antidepressant drugs leads to increased binding of [3H]MPEP to mGlu5 receptors	2014	Neuropharmacology	84			46	51	14	4.431	79.676	10.1016/j.neuropharm.2014.04.016	24796254	FALSE	5
McGowan JC Hill C Mastrodonato A Lagamma CT Kitayev A Brachman RA Narain NR Kiebish MA Denny CA	Prophylactic ketamine alters nucleotide and neurotransmitter metabolism in brain and plasma following stress	2018	Neuropsychopharmacology	43	9		1813	1821	12	6.751	92.878	10.1038/s41386-018-0043-7	29599484	FALSE	3
McGowan JC Lagamma CT Lim SC Tsitsiklis M Neria Y Brachman RA Denny CA	Prophylactic Ketamine Attenuates Learned Fear	2017	Neuropsychopharmacology	42	8		1577	1589	31	6.751	92.878	10.1038/npp.2017.19	28128336	FALSE	0
Krzystyniak A Baczynska E Magnowska M Antoniuk S Roszkowska M Zareba-Koziol M Das N Basu S Pikula M Wlodarczyk J	Prophylactic ketamine treatment promotes resilience to chronic stress and accelerates recovery: Correlation with changes in synaptic plasticity in the CA3 subregion of the hippocampus	2019	International Journal of Molecular Sciences	20	7	1726			2	4.556	74.208	10.3390/ijms20071726	30965559	FALSE	0
Zhang F Luo J Min S Ren L Qin P	Propofol alleviates electroconvulsive shock-induced memory impairment by modulating proBDNF/mBDNF ratio in depressive rats	2016	Brain Research	1642			43	50	10	2.733	42.62	10.1016/j.brainres.2016.03.020	27017958	FALSE	0
Ren L Zhang F Min S Hao X Qin P Zhu X	Propofol ameliorates electroconvulsive shock-induced learning and memory impairment by regulation of synaptic metaplasticity via autophosphorylation of CaMKIIa at Thr 305 in stressed rats	2016	Psychiatry Research	240			123	130	5	2.118	46.321	10.1016/j.psychres.2016.03.053	27104927	FALSE	0
Luo J Min S Wei K Zhang J Liu Y	Propofol interacts with stimulus intensities of electroconvulsive shock to regulate behavior and hippocampal BDNF in a rat model of depression	2012	Psychiatry Research	198	2		300	306	17	2.118	46.321	10.1016/j.psychres.2011.09.010	22410590	FALSE	0
Wang X Yang Y Zhou X Wu J Li J Jiang X Qu Q Ou C Liu L Zhou S	Propofol pretreatment increases antidepressant-like effects induced by acute administration of ketamine in rats receiving forced swimming test	2011	Psychiatry Research	185	1-2		248	253	25	2.118	46.321	10.1016/j.psychres.2010.04.046	20580983	FALSE	0
Luo J Min S Wei K Li P Dong J Liu Y-F	Propofol protects against impairment of learning-memory and imbalance of hippocampal Glu/GABA induced by electroconvulsive shock in depressed rats	2011	Journal of Anesthesia	25	5		657	665	45	1.628	20.313	10.1007/s00540-011-1199-z	21769668	FALSE	0
Yadav M Jindal DK Dhingra MS Kumar A Parle M Dhingra S	Protective effect of gallic acid in experimental model of ketamine-induced psychosis: possible behaviour, biochemical, neurochemical and cellular alterations	2018	Inflammopharmacology	26	2		413	424	9	3.238	55.913	10.1007/s10787-017-0366-8	28577133	FALSE	0
Liu Y Zhang Y Lin K Zhang D-X Tian M Guo H-Y Wang Y-T Li Y Shan Z-L	Protective effect of piperine on electrophysiology abnormalities of left atrial myocytes induced by hydrogen peroxide in rabbits	2014	Life Sciences	94	2		99	105	10	3.647	65.91	10.1016/j.lfs.2013.10.024	24184297	FALSE	0
Yadav M Parle M Sharma N Jindal DK Bhidhasra A Dhingra MS Kumar A Dhingra S	Protective effects of Spinacia oleracea seeds extract in an experimental model of schizophrenia: Possible behavior, biochemical, neurochemical and cellular alterations	2018	Biomedicine and Pharmacotherapy	105			1015	1025	3	4.545	80.902	10.1016/j.biopha.2018.06.043	30021336	FALSE	0
Yadav M Parle M Jindal DK Dhingra S	Protective effects of stigmasterol against ketamine‐induced psychotic symptoms: Possible behavioral, biochemical and histopathological changes in mice	2018	Pharmacological Reports	70	3		591	599	9	2.754	52.778	10.1016/j.pharep.2018.01.001	29679883	FALSE	0
Zhang Y Sha R Wang K Li H Yan B Zhou N	Protective effects of tetrahydropalmatine against ketamine-induced learning and memory injury via antioxidative, anti-inflammatory and anti-apoptotic mechanisms in mice	2018	Molecular Medicine Reports	17	5		6873	6880	8	2.1	25.747	10.3892/mmr.2018.8700	29512789	FALSE	0
Dong J Zhou Q Wei Z Yan S Sun F Cai X	Protein kinase A mediates scopolamine-induced mTOR activation and an antidepressant response	2018	Journal of Affective Disorders	227			633	642	9	3.892	77.84	10.1016/j.jad.2017.11.041	29174736	FALSE	0
Yan W Liu J-F Han Y Zhang W Luo Y-X Xue Y-X Zhu W-L Yang C Chen W-H Guo H-L Ma Y-N Yuan K Wang J-S Shi J Lu L	Protein kinase Mζ in medial prefrontal cortex mediates depressive-like behavior and antidepressant response	2018	Molecular Psychiatry	23	9				8	12.384	96.47	10.1038/mp.2017.219	29180675	FALSE	0
Kamagata C Tsuboko Y Okabe T Sato C Sakamoto A	Proteomic analysis of rat brains in a model of neuropathic pain following exposure to electroconvulsive stimulation	2011	Biomedical Research	32	2		91	102	2	1	11.957	10.2220/biomedres.32.91	21551944	FALSE	0
Horsley RR Pálenícek T Kolin J Valeš K	Psilocin and ketamine microdosing: Effects of subchronic intermittent microdoses in the elevated plus-maze in male Wistar rats	2018	Behavioural Pharmacology	29	6		530	536	12	1.741	19.696	10.1097/FBP.0000000000000394	29537989	FALSE	0
Ly C Greb AC Cameron LP Wong JM Barragan EV Wilson PC Burbach KF Soltanzadeh Zarandi S Sood A Paddy MR Duim WC Dennis MY McAllister AK Ori-McKenney KM Gray JA Olson DE	Psychedelics Promote Structural and Functional Neural Plasticity	2018	Cell Reports	23	11		3170	3182	80	8.109	84.872	10.1016/j.celrep.2018.05.022	29898390	FALSE	0
Naziroğlu M Demirdaş A	Psychiatric disorders and TRP channels: Focus on psychotropic drugs	2015	Current Neuropharmacology	13	2		248	257	24	4.668	81.893	10.2174/1570159X13666150304001606	26411768	FALSE	0
Kotagale NR Taksande BG Wadhwani PJ Palhade MW Mendhi SM Gawande DY Hadole PN Chopde CT	Psychopharmacological study of agmatine in behavioral tests of schizophrenia in rodents	2012	Pharmacology Biochemistry and Behavior	100	3		398	403	24	2.519	45.435	10.1016/j.pbb.2011.09.006	21989253	FALSE	0
Kitanaka N Kitanaka J Hall FS Kubota Y Mimura Y Ogura S Okada Y Uhl GR Takemura M	Psychotomimetic-like behavioral effects of memantine in the mouse	2018	Biomedicine and Pharmacotherapy	100			116	123	1	4.545	80.902	10.1016/j.biopha.2018.01.160	29427922	FALSE	1
Betti AH Antonio CB Herzfeldt V Pitta MGDR Da Rocha Pitta I Do Rego J-L Do Rego J-C Vaudry D Rates SMK	PT-31, a putative α2-adrenoceptor agonist, is effective in schizophrenia cognitive symptoms in mice	2019	Behavioural Pharmacology	30	7		574	587		1.741	19.696	10.1097/FBP.0000000000000494	31206371	FALSE	0
Kaae SS Chen F Wegener G Madsen TM Nyengaard JR	Quantitative hippocampal structural changes following electroconvulsive seizure treatment in a rat model of depression	2012	Synapse	66	8		667	676	36	2.318	27.491	10.1002/syn.21553	22389166	FALSE	1
Zhang J-C Li S-X Hashimoto K	R (-)-ketamine shows greater potency and longer lasting antidepressant effects than S (+)-ketamine	2014	Pharmacology Biochemistry and Behavior	116			137	141	151	2.519	45.435	10.1016/j.pbb.2013.11.033	24316345	TRUE	0
Holubova K Kleteckova L Skurlova M Ricny J Stuchlik A Vales K	Rapamycin blocks the antidepressant effect of ketamine in task-dependent manner	2016	Psychopharmacology	233	11		2077	2097	17	3.13	60.589	10.1007/s00213-016-4256-3	27004790	FALSE	0
Ragguett R-M Rong C Kratiuk K McIntyre RS	Rapastinel - an investigational NMDA-R modulator for major depressive disorder: evidence to date	2019	Expert Opinion on Investigational Drugs	28	2		113	119	7	5.081	90.926	10.1080/13543784.2019.1559295	30585524	FALSE	0
Nishitani N Nagayasu K Asaoka N Yamashiro M Shirakawa H Nakagawa T Kaneko S	Raphe AMPA receptors and nicotinic acetylcholine receptors mediate ketamine-induced serotonin release in the rat prefrontal cortex	2014	International Journal of Neuropsychopharmacology	17	8		1321	1326	46	4.333	78.402	10.1017/S1461145714000649	24852262	FALSE	0
Kobayashi K Imoto Y Yamamoto F Kawasaki M Ueno M Segi-Nishida E Suzuki H	Rapid and lasting enhancement of dopaminergic modulation at the hippocampal mossy fiber synapse by electroconvulsive treatment	2017	Journal of Neurophysiology	117	1		284	289	11	2.225	32.885	10.1152/jn.00740.2016	27784811	FALSE	0
Imoto Y Segi-Nishida E Suzuki H Kobayashi K	Rapid and stable changes in maturation-related phenotypes of the adult hippocampal neurons by electroconvulsive treatment	2017	Molecular Brain	10	1	8			15	4.686	78.044	10.1186/s13041-017-0288-9	28253930	FALSE	0
Dong C Zhang J-C Yao W Ren Q Ma M Yang C Chaki S Hashimoto K	Rapid and Sustained Antidepressant Action of the mGlu2/3 Receptor Antagonist MGS0039 in the Social Defeat Stress Model: Comparison with Ketamine	2017	International Journal of Neuropsychopharmacology	20	3		228	236	56	4.333	78.402	10.1093/ijnp/pyw089	27765808	FALSE	0
Ishikawa Y Deyama S Shimoda K Yoshikawa K Ide S Satoh M Minami M	Rapid and sustained antidepressant effects of resolvin D1 and D2 in a chronic unpredictable stress model	2017	Behavioural Brain Research	332			233	236	17	2.977	60.728	10.1016/j.bbr.2017.06.010	28610917	FALSE	0
Talbot JN Geffert LM Jorvig JE Goldstein RI Nielsen CL Wolters NE Amos ME Munro CA Dallman E Mereu M Tanda G Katz JL Indarte M Madura JD Choi H Leak RK Surratt CK	Rapid and sustained antidepressant properties of an NMDA antagonist/monoamine reuptake inhibitor identified via transporter-based virtual screening	2016	Pharmacology Biochemistry and Behavior	150-151			22	30	9	2.519	45.435	10.1016/j.pbb.2016.08.007	27569602	FALSE	1
Fischell J Van Dyke AM Kvarta MD Legates TA Thompson SM	Rapid Antidepressant Action and Restoration of Excitatory Synaptic Strength after Chronic Stress by Negative Modulators of Alpha5-Containing GABA A Receptors	2015	Neuropsychopharmacology	40	11		2499	2509	56	6.751	92.878	10.1038/npp.2015.112	25900119	TRUE	0
Huang Y Xu D Xiang H Yan S Sun F Wei Z	Rapid antidepressant actions of imipramine potentiated by zinc through PKA-dependented regulation of mTOR and CREB signaling	2019	Biochemical and Biophysical Research Communications	518	2		337	343	3	2.985	55.359	10.1016/j.bbrc.2019.08.059	31420165	FALSE	1
Navarria A Wohleb ES Voleti B Ota KT Dutheil S Lepack AE Dwyer JM Fuchikami M Becker A Drago F Duman RS	Rapid antidepressant actions of scopolamine: Role of medial prefrontal cortex and M1-subtype muscarinic acetylcholine receptors	2015	Neurobiology of Disease	82			254	261	61	5.332	82.472	10.1016/j.nbd.2015.06.012	26102021	TRUE	0
Ibrahim L Duncan W Luckenbaugh DA Yuan P Machado-Vieira R Zarate CA	Rapid antidepressant changes with sleep deprivation in major depressive disorder are associated with changes in vascular endothelial growth factor (VEGF): A pilot study	2011	Brain Research Bulletin	86	1-2		129	133	29	3.37	59.594	10.1016/j.brainresbull.2011.06.003	21704134	FALSE	9
Hou X-Y Hu Z-L Zhang D-Z Lu W Zhou J Wu P-F Guan X-L Han Q-Q Deng S-L Zhang H Chen J-G Wang F	Rapid Antidepressant Effect of Hydrogen Sulfide: Evidence for Activation of mTORC1-TrkB-AMPA Receptor Pathways	2017	Antioxidants and Redox Signaling	27	8		472	488	11	6.323	88.798	10.1089/ars.2016.6737	28158955	FALSE	0
Ardalan M Rafati AH Nyengaard JR Wegener G	Rapid antidepressant effect of ketamine correlates with astroglial plasticity in the hippocampus	2017	British Journal of Pharmacology	174	6		483	492	28	7.73	96.852	10.1111/bph.13714	28087979	FALSE	0
Papp M Gruca P Lason M Tota-Glowczyk K Niemczyk M Litwa E Willner P	Rapid antidepressant effects of deep brain stimulation of the pre-frontal cortex in an animal model of treatment-resistant depression	2018	Journal of Psychopharmacology	32	10		1133	1140	4	3.121	60.689	10.1177/0269881118791737	30182787	FALSE	0
Workman ER Haddick PCG Bush K Dilly GA Niere F Zemelman BV Raab-Graham KF	Rapid antidepressants stimulate the decoupling of GABA B receptors from GIRK/Kir3 channels through increased protein stability of 14-3-3η	2015	Molecular Psychiatry	20	3		298	310	26	12.384	96.47	10.1038/mp.2014.165	25560757	FALSE	0
Tůma P Sommerová B Vaculín Š	Rapid electrophoretic monitoring of the anaesthetic ketamine and its metabolite norketamine in rat blood using a contactless conductivity detector to study the pharmacokinetics	2019	Journal of Separation Science	42	11		2062	2068	4	2.878	63.372	10.1002/jssc.201900116	30938060	FALSE	0
Wang W Lu Y Xue Z Li C Wang C Zhao X Zhang J Wei X Chen X Cui W Wang Q Zhou W	Rapid-acting antidepressant-like effects of acetyl-l-carnitine mediated by PI3K/AKT/BDNF/VGF signaling pathway in mice	2015	Neuroscience	285			281	291	24	3.056	50.369	10.1016/j.neuroscience.2014.11.025	25463525	FALSE	0
Drewniany E Han J Hancock C Jones RL Lim J Nemat Gorgani N Sperry JK III Yu HJ Raffa RB	Rapid-onset antidepressant action of ketamine: Potential revolution in understanding and future pharmacologic treatment of depression	2015	Journal of Clinical Pharmacy and Therapeutics	40	2		125	130	15	1.833	23.519	10.1111/jcpt.12238	25545040	FALSE	2
Ekong MB Peter AI Edagha IA Ekpene UU Friday DA	Rauwolfia vomitoria inhibits olfaction and modifies olfactory bulb cells	2016	Brain Research Bulletin	124			206	213	4	3.37	59.594	10.1016/j.brainresbull.2016.05.008	27208729	FALSE	0
Kiselycznyk C Zhang X Huganir RL Holmes A Svenningsson P	Reduced phosphorylation of GluA1 subunits relates to anxiety-like behaviours in mice	2013	International Journal of Neuropsychopharmacology	16	4		919	924	7	4.333	78.402	10.1017/S1461145712001174	23360771	FALSE	0
Chandran A Iyo AH Jernigan CS Legutko B Austin MC Karolewicz B	Reduced phosphorylation of the mTOR signaling pathway components in the amygdala of rats exposed to chronic stress	2013	Progress in Neuro-Psychopharmacology and Biological Psychiatry	40	1		240	245	84	4.361	79.217	10.1016/j.pnpbp.2012.08.001	22889863	TRUE	0
Hashimoto K Kakiuchi T Ohba H Nishiyama S Tsukada H	Reduction of dopamine D2/3 receptor binding in the striatum after a single administration of esketamine, but not R-ketamine: a PET study in conscious monkeys	2017	European Archives of Psychiatry and Clinical Neuroscience	267	2		173	176	58	3.288	66.12	10.1007/s00406-016-0692-7	27091456	FALSE	0
Iafrati J Orejarena MJ Lassalle O Bouamrane L Chavis P	Reelin, an extracellular matrix protein linked to early onset psychiatric diseases, drives postnatal development of the prefrontal cortex via GluN2B-NMDARs and the mTOR pathway	2014	Molecular Psychiatry	19	4		417	426	64	12.384	96.47	10.1038/mp.2013.66	23752244	TRUE	0
Fullana MN Ruiz-Bronchal E Ferrés-Coy A Juárez-Escoto E Artigas F Bortolozzi A	Regionally selective knockdown of astroglial glutamate transporters in infralimbic cortex induces a depressive phenotype in mice	2019	GLIA	67	6		1122	1137	8	5.984	88.376	10.1002/glia.23593	30635928	FALSE	0
Boczek T Lisek M Ferenc B Wiktorska M Ivchevska I Zylinska L	Region-specific effects of repeated ketamine administration on the presynaptic GABAergic neurochemistry in rat brain	2015	Neurochemistry International	91			13	25	7	3.881	65.509	10.1016/j.neuint.2015.10.005	26492822	FALSE	0
Corcoran KA Leaderbrand K Jovasevic V Guedea AL Kassam F Radulovic J	Regulation of fear extinction versus other affective behaviors by discrete cortical scaffolding complexes associated with NR2B and PKA signaling	2015	Translational Psychiatry	5	10	A150			7	5.28	86.774	10.1038/tp.2015.150	25957314	FALSE	0
Liu W-X Wang J Xie Z-M Xu N Zhang G-F Jia M Zhou Z-Q Hashimoto K Yang J-J	Regulation of glutamate transporter 1 via BDNF-TrkB signaling plays a role in the anti-apoptotic and antidepressant effects of ketamine in chronic unpredictable stress model of depression	2016	Psychopharmacology	233	3		405	415	73	3.13	60.589	10.1007/s00213-015-4128-2	26514555	TRUE	0
Christiansen SH Woldbye DPD	Regulation of the galanin system by repeated electroconvulsive seizures in mice	2010	Journal of Neuroscience Research	88	16		3635	3643	15	4.699	78.782	10.1002/jnr.22517	20936701	FALSE	0
Christiansen SH	Regulation of the galanin system in the brainstem and hypothalamus by electroconvulsive stimulation in mice	2011	Neuropeptides	45	5		337	341	7	2.411	29.567	10.1016/j.npep.2011.07.004	21820174	FALSE	0
Stratinaki M Varidaki A Mitsi V Ghose S Magida J Dias C Russo SJ Vialou V Caldarone BJ Tamminga CA Nestler EJ Zachariou V	Regulator of G protein signaling is a crucial modulator of antidepressant drug action in depression and neuropathic pain models	2013	Proceedings of the National Academy of Sciences of the United States of America	110	20		8254	8259	52	9.412	89.437	10.1073/pnas.1214696110	23630294	TRUE	1
Wright KN Strong CE Addonizio MN Brownstein NC Kabbaj M	Reinforcing properties of an intermittent, low dose of ketamine in rats: effects of sex and cycle	2017	Psychopharmacology	234	3		393	401	12	3.13	60.589	10.1007/s00213-016-4470-z	27837330	FALSE	0
Wang C Liu F Patterson TA Paule MG Slikker W Jr	Relationship between ketamine-induced developmental neurotoxicity and NMDA receptor-mediated calcium influx in neural stem cell-derived neurons	2017	NeuroToxicology	60			254	259	16	3.105	56.859	10.1016/j.neuro.2016.04.015	27132109	FALSE	0
Park HG Kim SH Kim HS Ahn YM Kang UG Kim YS	Repeated electroconvulsive seizure treatment in rats reduces inducibility of early growth response genes and hyperactivity in response to cocaine administration	2011	Progress in Neuro-Psychopharmacology and Biological Psychiatry	35	4		1014	1021	8	4.361	79.217	10.1016/j.pnpbp.2011.02.004	21334415	FALSE	0
Jansson L Orre K Tingström A	Repeated electroconvulsive seizures increase the number of vessel-associated macrophages in rat hippocampus	2012	Journal of ECT	28	3		174	179	4	2.454	55.496	10.1097/YCT.0b013e31824d1f82	22868491	FALSE	0
Chen F Madsen TM Wegener G Nyengaard JR	Repeated electroconvulsive seizures increase the total number of synapses in adult male rat hippocampus	2009	European Neuropsychopharmacology	19	5		329	338	105	3.853	72.657	10.1016/j.euroneuro.2008.12.007	19176277	TRUE	0
Fumagalli F Pasini M Sartorius A Scherer R Racagni G Riva MA Gass P	Repeated electroconvulsive shock (ECS) alters the phosphorylation of glutamate receptor subunits in the rat hippocampus	2010	International Journal of Neuropsychopharmacology	13	9		1255	1260	20	4.333	78.402	10.1017/S1461145710000544	20497625	FALSE	0
Zhang G-F Liu W-X Qiu L-L Guo J Wang X-M Sun H-L Yang J-J Zhou Z-Q	Repeated ketamine administration redeems the time lag for citalopram's antidepressant-like effects	2015	European Psychiatry	30	4		504	510	16	4.464	84.569	10.1016/j.eurpsy.2014.11.007	25795441	FALSE	1
Parise EM Alcantara LF Warren BL Wright KN Hadad R Sial OK Kroeck KG Iñiguez SD Bolaños-Guzmán CA	Repeated ketamine exposure induces an enduring resilient phenotype in adolescent and adult rats	2013	Biological Psychiatry	74	10		750	759	55	12.095	95.781	10.1016/j.biopsych.2013.04.027	23790225	TRUE	0
Thelen C Sens J Mauch J Pandit R Pitychoutis PM	Repeated ketamine treatment induces sex-specific behavioral and neurochemical effects in mice	2016	Behavioural Brain Research	312			305	312	27	2.977	60.728	10.1016/j.bbr.2016.06.041	27343934	FALSE	0
Park HG Yu HS Park S Ahn YM Kim YS Kim SH	Repeated treatment with electroconvulsive seizures induces HDAC2 expression and down-regulation of NMDA receptor-related genes through histone deacetylation in the rat frontal cortex	2014	International Journal of Neuropsychopharmacology	17	9		1487	1500	26	4.333	78.402	10.1017/S1461145714000248	24606669	FALSE	0
Xue S-S Xue F Ma Q-R Wang S-Q Wang Y Tan Q-R Wang H-N Zhou C-H Peng Z-W	Repetitive high-frequency transcranial magnetic stimulation reverses depressive-like behaviors and protein expression at hippocampal synapses in chronic unpredictable stress-treated rats by enhancing endocannabinoid signaling	2019	Pharmacology Biochemistry and Behavior	184		172738			6	2.519	45.435	10.1016/j.pbb.2019.172738	31229467	FALSE	0
Koike H Chaki S	Requirement of AMPA receptor stimulation for the sustained antidepressant activity of ketamine and LY341495 during the forced swim test in rats	2014	Behavioural Brain Research	271			111	115	79	2.977	60.728	10.1016/j.bbr.2014.05.065	24909673	TRUE	0
Yang J Li X Yang C Bu X-X Shen J Hong T	Research on ketamine in mediating autophagy and inhibiting apoptosis of astrocytes in cerebral cortex of rats through NF-κB pathway	2018	European Review for Medical and Pharmacological Sciences	22	16		5385	5393	4	3.024	60.926		30178866	FALSE	0
Peng G-J Tian J-S Gao X-X Zhou Y-Z Qin X-M	Research on the pathological mechanism and drug treatment mechanism of depression	2015	Current Neuropharmacology	13	4		514	523	19	4.668	81.893	10.2174/1570159X1304150831120428	26412071	FALSE	1
Deyama S Ishikawa Y Yoshikawa K Shimoda K Ide S Satoh M Minami M	Resolvin D1 and D2 Reverse Lipopolysaccharide-Induced Depression-Like Behaviors Through the mTORC1 Signaling Pathway	2017	International Journal of Neuropsychopharmacology	20	7		575	584	31	4.333	78.402	10.1093/ijnp/pyx023	28419244	FALSE	0
M'Dahoma S Barthélemy S Tromilin C Jeanson T Viguier F Michot B Pezet S Hamon M Bourgoin S	Respective pharmacological features of neuropathic-like pain evoked by intrathecal BDNF versus sciatic nerve ligation in rats	2015	European Neuropsychopharmacology	25	11		2118	2130	17	3.853	72.657	10.1016/j.euroneuro.2015.07.026	26343858	FALSE	0
Higa KK Ji B Buell MR Risbrough VB Powell SB Young JW Geyer MA Zhou X	Restoration of Sp4 in forebrain GABAergic neurons rescues hypersensitivity to ketamine in Sp4 hypomorphic mice	2015	International Journal of Neuropsychopharmacology	18	11				3	4.333	78.402	10.1093/ijnp/pyv063	26037489	FALSE	0
Belujon P Grace AA	Restoring mood balance in depression: Ketamine reverses deficit in dopamine-dependent synaptic plasticity	2014	Biological Psychiatry	76	12		927	936	115	12.095	95.781	10.1016/j.biopsych.2014.04.014	24931705	TRUE	0
Feng M Crowley NA Patel A Guo Y Bugni SE Luscher B	Reversal of a Treatment-Resistant, Depression-Related Brain State with the Kv7 Channel Opener Retigabine	2019	Neuroscience	406			109	125		3.056	50.369	10.1016/j.neuroscience.2019.03.003	30858110	FALSE	0
Browne CA Falcon E Robinson SA Berton O Lucki I	Reversal of stress-induced social interaction deficits by buprenorphine	2018	International Journal of Neuropsychopharmacology	21	2		164	174	26	4.333	78.402	10.1093/ijnp/pyx079	29020387	FALSE	0
Shaffer CL	Reverse and Forward Translational Neuropharmacology in Psychiatric Drug Discovery	2018	Clinical Pharmacology and Therapeutics	103	2		193	195	3	6.565	94.259	10.1002/cpt.901	29076553	FALSE	0
Sullivan EM Timi P Hong LE O'Donnell P	Reverse translation of clinical electrophysiological biomarkers in behaving rodents under acute and chronic NMDA receptor antagonism	2015	Neuropsychopharmacology	40	3		719	727	17	6.751	92.878	10.1038/npp.2014.228	25176166	FALSE	0
Shapiro LP Kietzman HW Guo J Rainnie DG Gourley SL	Rho-kinase inhibition has antidepressant-like efficacy and expedites dendritic spine pruning in adolescent mice	2019	Neurobiology of Disease	124			520	530	6	5.332	82.472	10.1016/j.nbd.2018.12.015	30593834	FALSE	3
Dwyer JM Maldonado-Avilés JG Lepack AE DiLeone RJ Duman RS	Ribosomal protein S6 kinase 1 signaling in prefrontal cortex controls depressive behavior	2015	Proceedings of the National Academy of Sciences of the United States of America	112	19		6188	6193	42	9.412	89.437	10.1073/pnas.1505289112	25918363	FALSE	0
Zhu W Ding Z Zhang Y Shi J Hashimoto K Lu L	Risks Associated with Misuse of Ketamine as a Rapid-Acting Antidepressant	2016	Neuroscience Bulletin	32	6		557	564	37	4.326	71.771	10.1007/s12264-016-0081-2	27878517	FALSE	0
Keilhoff G Grecksch G Bernstein H-G Roskoden T Becker A	Risperidone and haloperidol promote survival of stem cells in the rat hippocampus	2010	European Archives of Psychiatry and Clinical Neuroscience	260	2		151	162	60	3.288	66.12	10.1007/s00406-009-0033-1	19579000	FALSE	0
Yang C Shirayama Y Zhang J-C Ren Q Yao W Ma M Dong C Hashimoto K	R-ketamine: A rapid-onset and sustained antidepressant without psychotomimetic side effects	2015	Translational Psychiatry	5		e632			227	5.28	86.774	10.1038/tp.2015.136	26327690	TRUE	0
Caldarone BJ Zachariou V King SL	Rodent models of treatment-resistant depression	2015	European Journal of Pharmacology	753			51	65	22	3.263	64.63	10.1016/j.ejphar.2014.10.063	25460020	FALSE	0
Fukumoto K Iijima M Funakoshi T Chaki S	Role of 5-HT 1A Receptor Stimulation in the Medial Prefrontal Cortex in the Sustained Antidepressant Effects of Ketamine	2018	International Journal of Neuropsychopharmacology	21	4		371	381	24	4.333	78.402	10.1093/ijnp/pyx116	29309585	FALSE	0
Jiang C Lin W-J Salton SR	Role of a VGF/BDNF/TrkB Autoregulatory Feedback Loop in Rapid-Acting Antidepressant Efficacy	2019	Journal of Molecular Neuroscience	68	3		504	509	14	2.678	40.033	10.1007/s12031-018-1124-0	30022437	FALSE	0
Pałucha-Poniewiera A Podkowa K Pilc A	Role of AMPA receptor stimulation and TrkB signaling in the antidepressant-like effect of ketamine co-administered with a group II mGlu receptor antagonist, LY341495, in the forced swim test in rats	2019	Behavioural Pharmacology	30	6		471	477	9	1.741	19.696	10.1097/FBP.0000000000000471	30724804	FALSE	0
Koike H Fukumoto K Iijima M Chaki S	Role of BDNF/TrkB signaling in antidepressant-like effects of a group II metabotropic glutamate receptor antagonist in animal models of depression	2013	Behavioural Brain Research	238	1		48	52	64	2.977	60.728	10.1016/j.bbr.2012.10.023	23098797	TRUE	1
Deutschenbaur L Beck J Kiyhankhadiv A Mühlhauser M Borgwardt S Walter M Hasler G Sollberger D Lang UE	Role of calcium, glutamate and NMDA in major depression and therapeutic application	2016	Progress in Neuro-Psychopharmacology and Biological Psychiatry	64			325	333	61	4.361	79.217	10.1016/j.pnpbp.2015.02.015	25747801	FALSE	2
Słupski J Cubała WJ Górska N Gałuszko-Węgielnik M Wiglusz MS	Role of copper in depression. Relationship with ketamine treatment	2018	Medical Hypotheses	119			14	17	8	1.375	14.13	10.1016/j.mehy.2018.07.012	30122482	FALSE	0
Kim Y-K Na K-S	Role of glutamate receptors and glial cells in the pathophysiology of treatment-resistant depression	2016	Progress in Neuro-Psychopharmacology and Biological Psychiatry	70			117	126	35	4.361	79.217	10.1016/j.pnpbp.2016.03.009	27046518	FALSE	0
Sun H-L Zhou Z-Q Zhang G-F Yang C Wang X-M Shen J-C Hashimoto K Yang J-J	Role of hippocampal p11 in the sustained antidepressant effect of ketamine in the chronic unpredictable mild stress model	2016	Translational Psychiatry	6	2	e741			33	5.28	86.774	10.1038/tp.2016.21	26905413	FALSE	0
Zhang K Ma M Dong C Hashimoto K	Role of Inflammatory Bone Markers in the Antidepressant Actions of (R)-Ketamine in a Chronic Social Defeat Stress Model	2018	International Journal of Neuropsychopharmacology	21	11		1025	1030	12	4.333	78.402	10.1093/ijnp/pyy065	30032169	FALSE	0
Yates JR Batten SR Bardo MT Beckmann JS	Role of ionotropic glutamate receptors in delay and probability discounting in the rat	2015	Psychopharmacology	232	7		1187	1196	21	3.13	60.589	10.1007/s00213-014-3747-3	25270726	FALSE	0
Nemeth CL Paine TA Rittiner JE Béguin C Carroll FI Roth BL Cohen BM Carlezon Jr WA	Role of kappa-opioid receptors in the effects of salvinorin A and ketamine on attention in rats	2010	Psychopharmacology	210	2		263	274	51	3.13	60.589	10.1007/s00213-010-1834-7	20358363	FALSE	0
Mehta AK Halder S Khanna N Tandon OP Singh UR Sharma KK	Role of NMDA and opioid receptors in neuropathic pain induced by chronic constriction injury of sciatic nerve in rats	2012	Journal of Basic and Clinical Physiology and Pharmacology	23	2		49	55	12	2.269	74.55	10.1515/jbcpp-2012-0003	23091273	FALSE	0
Ide S Ikekubo Y Mishina M Hashimoto K Ikeda K	Role of NMDA receptor GluN2D subunit in the antidepressant effects of enantiomers of ketamine	2017	Journal of Pharmacological Sciences	135	3		138	140	12	2.835	54.63	10.1016/j.jphs.2017.11.001	29174627	FALSE	0
López-Gil X Jiménez-Sánchez L Campa L Castro E Frago C Adell A	Role of Serotonin and Noradrenaline in the Rapid Antidepressant Action of Ketamine	2019	ACS Chemical Neuroscience	10	7		3318	3326	4	4.486	77.073	10.1021/acschemneuro.9b00288	31244055	FALSE	0
Vogt MA Vogel AS Pfeiffer N Gass P Inta D	Role of the nitric oxide donor sodium nitroprusside in the antidepressant effect of ketamine in mice	2015	European Neuropsychopharmacology	25	10		1848	1852	3	3.853	72.657	10.1016/j.euroneuro.2015.06.012	26138155	FALSE	0
Zawilska JB Wojcieszak J	Salvia divinorum: From Mazatec medicinal and hallucinogenic plant to emerging recreational drug	2013	Human Psychopharmacology	28	5		403	412	23	1.172	20.833	10.1002/hup.2304	23794315	FALSE	1
Li W Liu J Fan M Li Z Chen Y Zhang G Huang Z Zhang L	Scale-Up synthesis and identification of GLYX-13, a NMDAR glycine-site partial agonist for the treatment of major depressive disorder	2018	Molecules	23	5	996			3	3.267	56.714	10.3390/molecules23050996	29695090	FALSE	0
Voleti B Navarria A Liu R-J Banasr M Li N Terwilliger R Sanacora G Eid T Aghajanian G Duman RS	Scopolamine rapidly increases mammalian target of rapamycin complex 1 signaling, synaptogenesis, and antidepressant behavioral responses	2013	Biological Psychiatry	74	10		742	749	163	12.095	95.781	10.1016/j.biopsych.2013.04.025	23751205	TRUE	0
Kobayashi Y Segi-Nishida E	Search for factors contributing to resistance to the electroconvulsive seizure treatment model using adrenocorticotrophic hormone-treated mice	2019	Pharmacology Biochemistry and Behavior	186		172767				2.519	45.435	10.1016/j.pbb.2019.172767	31491434	FALSE	0
Uhrig L Ciobanu L Djemai B Le Bihan D Jarraya B	Sedation agents differentially modulate cortical and subcortical blood oxygenation: Evidence from ultra-high field MRI at 17.2 T	2014	PLoS ONE	9	7	e100323			11	2.74	62.676	10.1371/journal.pone.0100323	25050866	FALSE	0
Cardoso A Freitas-da-Costa P Carvalho LS Lukoyanov NV	Seizure-induced changes in neuropeptide Y-containing cortical neurons: Potential role for seizure threshold and epileptogenesis	2010	Epilepsy and Behavior	19	4		559	567	17	2.508	50.919	10.1016/j.yebeh.2010.09.008	20934916	FALSE	0
Carreno FR Collins GT Frazer A Lodge DJ	Selective Pharmacological Augmentation of Hippocampal Activity Produces a Sustained Antidepressant-Like Response without Abuse-Related or Psychotomimetic Effects	2017	International Journal of Neuropsychopharmacology	20	6		504	509	12	4.333	78.402	10.1093/ijnp/pyx003	28339593	FALSE	0
Lucas G Du J Romeas T Mnie-Filali O Haddjeri N Piñeyro G Debonnel G	Selective serotonin reuptake inhibitors potentiate the rapid antidepressant-like effects of serotonin4 receptor agonists in the rat	2010	PLoS ONE	5	2	e9253			25	2.74	62.676	10.1371/journal.pone.0009253	20169084	FALSE	0
Sandbaumhüter FA Theurillat R Thormann W	Separation of hydroxynorketamine stereoisomers using capillary electrophoresis with sulfated β-cyclodextrin and highly sulfated γ-cyclodextrin	2017	Electrophoresis	38	15		1878	1885	3	3.081	67.453	10.1002/elps.201700016	28213944	FALSE	0
Colla ARS Oliveira Á Pazini FL Rosa JM Manosso LM Cunha MP Rodrigues ALS	Serotonergic and noradrenergic systems are implicated in the antidepressant-like effect of ursolic acid in mice	2014	Pharmacology Biochemistry and Behavior	124			108	116	27	2.519	45.435	10.1016/j.pbb.2014.05.015	24887451	FALSE	0
Gasull-Camós J Martínez-Torres S Tarrés-Gatius M Ozaita A Artigas F Castañé A	Serotonergic mechanisms involved in antidepressant-like responses evoked by GLT-1 blockade in rat infralimbic cortex	2018	Neuropharmacology	139			41	51	4	4.431	79.676	10.1016/j.neuropharm.2018.06.029	29940206	FALSE	0
Pehrson AL Sanchez C	Serotonergic modulation of glutamate neurotransmission as a strategy for treating depression and cognitive dysfunction	2014	CNS Spectrums	19	2		121	133	96	3.356	68.391	10.1017/S1092852913000540	23903233	FALSE	1
Opal MD Klenotich SC Morais M Bessa J Winkle J Doukas D Kay LJ Sousa N Dulawa SM	Serotonin 2C receptor antagonists induce fast-onset antidepressant effects	2014	Molecular Psychiatry	19	10		1106	1114	61	12.384	96.47	10.1038/mp.2013.144	24166413	TRUE	0
Mnie-Filali O Amraei MG Benmbarek S Archer-Lahlou E Peñas-Cazorla R Vilaró MT Boye SM Piñeyro G	Serotonin 4 receptor (5-HT4R) internalization is isoform-specific: Effects of 5-HT and RS67333 on isoforms A and B	2010	Cellular Signalling	22	3		501	509	13	3.968	56.154	10.1016/j.cellsig.2009.11.004	19922792	FALSE	0
Fukumoto K Iijima M Chaki S	Serotonin-1A receptor stimulation mediates effects of a metabotropic glutamate 2/3 receptor antagonist, 2S-2-amino-2-(1S,2S-2-carboxycycloprop-1-yl)- 3-(xanth-9-yl)propanoic acid (LY341495), and an N-methyl-D-aspartate receptor antagonist, ketamine, in t	2014	Psychopharmacology	231	11		2291	2298	53	3.13	60.589	10.1007/s00213-013-3378-0	24402133	FALSE	0
Schoepfer KJ Strong CE Saland SK Wright KN Kabbaj M	Sex- and dose-dependent abuse liability of repeated subanesthetic ketamine in rats	2019	Physiology and Behavior	203			60	69	9	2.826	71.635	10.1016/j.physbeh.2017.10.021	29055748	FALSE	2
Strong CE Wright KN Kabbaj M	Sex and individual differences in alcohol intake are associated with differences in ketamine self-administration behaviors and nucleus accumbens dendritic spine density	2019	eNeuro	6	6	ENEURO.0221-19.2019				3.544	62.177	10.1523/ENEURO.0221-19.2019	31740575	FALSE	0
Sarkar A Kabbaj M	Sex Differences in Effects of Ketamine on Behavior, Spine Density, and Synaptic Proteins in Socially Isolated Rats	2016	Biological Psychiatry	80	6		448	456	52	12.095	95.781	10.1016/j.biopsych.2015.12.025	26957131	FALSE	0
Carrier N Kabbaj M	Sex differences in the antidepressant-like effects of ketamine	2013	Neuropharmacology	70			27	34	115	4.431	79.676	10.1016/j.neuropharm.2012.12.009	23337256	TRUE	0
Saland SK Kabbaj M	Sex Differences in the Pharmacokinetics of Low-dose Ketamine in Plasma and Brain of Male and Female Rats	2018	Journal of Pharmacology and Experimental Therapeutics	367	3		393	404	17	3.561	70.926	10.1124/jpet.118.251652	30213876	FALSE	0
Franceschelli A Sens J Herchick S Thelen C Pitychoutis PM	Sex differences in the rapid and the sustained antidepressant-like effects of ketamine in stress-naïve and "depressed" mice exposed to chronic mild stress	2015	Neuroscience	290			49	60	86	3.056	50.369	10.1016/j.neuroscience.2015.01.008	25595985	TRUE	0
Thelen C Flaherty E Saurine J Sens J Mohamed S Pitychoutis PM	Sex Differences in the Temporal Neuromolecular and Synaptogenic Effects of the Rapid-acting Antidepressant Drug Ketamine in the Mouse Brain	2019	Neuroscience	398			182	192	13	3.056	50.369	10.1016/j.neuroscience.2018.11.053	30537521	FALSE	0
Rincón-Cortés M Grace AA	Sex-dependent effects of stress on immobility behavior and VTA dopamine neuron activity: Modulation by ketamine	2017	International Journal of Neuropsychopharmacology	20	10		823	832	31	4.333	78.402	10.1093/ijnp/pyx048	28591782	FALSE	0
Wang X Fang X Zhou J Chen Z Zhao B Xiao L Liu A Li Y-SJ Shyy JY-J Guan Y Chien S Wang N	Shear stress activation of nuclear receptor PXR in endothelial detoxification	2013	Proceedings of the National Academy of Sciences of the United States of America	110	32		13174	13179	31	9.412	89.437	10.1073/pnas.1312065110	23878263	FALSE	0
Jiang Y Wang Y Sun X Lian B Sun H Wang G Du Z Li Q Sun L	Short- and long-term antidepressant effects of ketamine in a rat chronic unpredictable stress model	2017	Brain and Behavior	7	8	e00749			19	2.091	28.766	10.1002/brb3.749	28828210	FALSE	0
Jonckheere J Deloulme J-C Dall'Igna G Chauliac N Pelluet A Nguon A-S Lentini C Brocard J Denarier E Brugière S Couté Y Heinrich C Porcher C Holtzmann J Andrieux A Suaud-Chagny M-F Gory-Fauré S	Short- and long-term efficacy of electroconvulsive stimulation in animal models of depression: The essential role of neuronal survival	2018	Brain Stimulation	11	6		1336	1347	9	6.565	91.251	10.1016/j.brs.2018.08.001	30146428	FALSE	0
Demirdaş A Nazıroğlu M Övey IS	Short-Term Ketamine Treatment Decreases Oxidative Stress Without Influencing TRPM2 and TRPV1 Channel Gating in the Hippocampus and Dorsal Root Ganglion of Rats	2017	Cellular and Molecular Neurobiology	37	1		133	144	3	3.606	55.432	10.1007/s10571-016-0353-4	26935063	FALSE	0
Niitsu T Iyo M Hashimoto K	Sigma-1 receptor agonists as therapeutic drugs for cognitive impairment in neuropsychiatric diseases	2012	Current Pharmaceutical Design	18	7		875	883	61	2.208	33.889	10.2174/138161212799436476	22288409	FALSE	0
Pilar-Cuéllar F Vidal R Díaz Á Castro E Dos Anjos S Vargas V Romero B Valdizán EM	Signaling pathways involved in antidepressant-induced cell proliferation and synaptic plasticity	2014	Current Pharmaceutical Design	20	23		3776	3794	20	2.208	33.889	10.2174/13816128113196660736	24180397	FALSE	2
Gordillo-Salas M Pilar-Cuéllar F Auberson YP Adell A	Signaling pathways responsible for the rapid antidepressant-like effects of a GluN2A-preferring NMDA receptor antagonist	2018	Translational Psychiatry	8	1	84			5	5.28	86.774	10.1038/s41398-018-0131-9	29666360	FALSE	0
López-García E Mastroianni N Postigo C Valcárcel Y González-Alonso S Barceló D López de Alda M	Simultaneous LC–MS/MS determination of 40 legal and illegal psychoactive drugs in breast and bovine milk	2018	Food Chemistry	245			159	167	11	6.306	93.01	10.1016/j.foodchem.2017.10.005	29287357	FALSE	0
Neis VB Bettio LB Moretti M Rosa PB Olescowicz G Fraga DB Gonçalves FM Freitas AE Heinrich IA Lopes MW Leal RB Rodrigues ALS	Single administration of agmatine reverses the depressive-like behavior induced by corticosterone in mice: Comparison with ketamine and fluoxetine	2018	Pharmacology Biochemistry and Behavior	173			44	50	8	2.519	45.435	10.1016/j.pbb.2018.08.005	30125592	FALSE	0
Pytka K Głuch-Lutwin M Kotańska M Waszkielewicz A Kij A Walczak M	Single Administration of HBK-15—a Triple 5-HT1A, 5-HT7, and 5-HT3 Receptor Antagonist—Reverses Depressive-Like Behaviors in Mouse Model of Depression Induced by Corticosterone	2018	Molecular Neurobiology	55	5		3931	3945	11	4.5	76.199	10.1007/s12035-017-0605-4	28550529	FALSE	0
Chen Y-W Sherpa AD Aoki C	Single injection of ketamine during mid-adolescence promotes long-lasting resilience to activity-based anorexia of female mice by increasing food intake and attenuating hyperactivity as well as anxiety-like behavior	2018	International Journal of Eating Disorders	51	8		1020	1025	5	3.668	77.843	10.1002/eat.22937	30102796	FALSE	0
Gersner R Toth E Isserles M Zangen A	Site-Specific Antidepressant Effects of Repeated Subconvulsive Electrical Stimulation: Potential Role of Brain-Derived Neurotrophic Factor	2010	Biological Psychiatry	67	2		125	132	88	12.095	95.781	10.1016/j.biopsych.2009.09.015	19880094	TRUE	0
Ardalan M Wegener G Rafati AH Nyengaard JR	S-Ketamine Rapidly Reverses Synaptic and Vascular Deficits of Hippocampus in Genetic Animal Model of Depression	2017	International Journal of Neuropsychopharmacology	20	3		247	256	16	4.333	78.402	10.1093/ijnp/pyw098	27815416	FALSE	0
Tosta CL Silote GP Fracalossi MP Sartim AG Andreatini R Joca SRL Beijamini V	S-ketamine reduces marble burying behaviour: Involvement of ventromedial orbitofrontal cortex and AMPA receptors	2019	Neuropharmacology	144			233	243	5	4.431	79.676	10.1016/j.neuropharm.2018.10.039	30385254	FALSE	0
Treccani G Ardalan M Chen F Musazzi L Popoli M Wegener G Nyengaard JR Müller HK	S-Ketamine Reverses Hippocampal Dendritic Spine Deficits in Flinders Sensitive Line Rats Within 1 h of Administration	2019	Molecular Neurobiology	56	11		7368	7379	6	4.5	76.199	10.1007/s12035-019-1613-3	31037646	FALSE	0
Casteels C Gérard N Van Kuyck K Pottel L Nuttin B Bormans G Van Laere K	Small animal PET imaging of the type 1 cannabinoid receptor in a rodent model for anorexia nervosa	2014	European Journal of Nuclear Medicine and Molecular Imaging	41	2		308	321	14	7.081	96.617	10.1007/s00259-013-2522-8	24006151	FALSE	1
Doucet MV Levine H Dev KK Harkin A	Small-molecule inhibitors at the PSD-95/nNOS interface have antidepressant-like properties in mice	2013	Neuropsychopharmacology	38	8		1575	1584	41	6.751	92.878	10.1038/npp.2013.57	23446451	FALSE	0
Doucet MV O'Toole E Connor T Harkin A	Small-molecule inhibitors at the PSD-95/nNOS interface protect against glutamate-induced neuronal atrophy in primary cortical neurons	2015	Neuroscience	301			421	438	4	3.056	50.369	10.1016/j.neuroscience.2015.06.004	26071957	FALSE	0
Svensson M Hallin T Broms J Ekstrand J Tingström A	Spatial memory impairment in Morris water maze after electroconvulsive seizures	2017	Acta Neuropsychiatrica	29	1		17	26	6	3	55.576	10.1017/neu.2016.22	27139778	FALSE	0
Becker R Braun U Schwarz AJ Gass N Schweiger JI Weber-Fahr W Schenker E Spedding M von Hohenberg CC Risterucci C Zang Z Grimm O Tost H Sartorius A Meyer-Lindenberg A	Species-conserved reconfigurations of brain network topology induced by ketamine	2016	Translational Psychiatry	6	4	e786			21	5.28	86.774	10.1038/tp.2016.53	27093068	FALSE	0
Yamamoto H Hagino Y Kasai S Ikeda K	Specific roles of NMDA receptor subunits in mental disorders	2015	Current Molecular Medicine	15	3		193	205	18	1.6	21.377	10.2174/1566524015666150330142807	25817860	FALSE	0
Duman CH Duman RS	Spine synapse remodeling in the pathophysiology and treatment of depression	2014	Neuroscience Letters	601			20	29	102	2.274	26.753	10.1016/j.neulet.2015.01.022	25582786	FALSE	0
Bezdudnaya T Hormigo KM Marchenko V Lane MA	Spontaneous respiratory plasticity following unilateral high cervical spinal cord injury in behaving rats	2018	Experimental Neurology	305			56	65	9	4.691	78.413	10.1016/j.expneurol.2018.03.014	29596845	FALSE	0
Faccio AT Ruperez FJ Singh NS Angulo S Tavares MFM Bernier M Barbas C Wainer IW	Stereochemical and structural effects of (2R,6R)-hydroxynorketamine on the mitochondrial metabolome in PC-12 cells	2018	Biochimica et Biophysica Acta - General Subjects	1862	6		1505	1515	3	1.978	22.391	10.1016/j.bbagen.2018.03.008	29526507	FALSE	0
Wang P-F Neiner A Kharasch ED	Stereoselective ketamine metabolism by genetic variants of cytochrome P450 CYP2B6 and cytochrome P450 oxidoreductase	2018	Anesthesiology	129	4		756	768	7	7.067	98.438	10.1097/ALN.0000000000002371	30085944	FALSE	0
Paba S Frau R Godar SC Devoto P Marrosu F Bortolato M	Steroid 5α-reductase as a novel therapeutic target for schizophrenia and other neuropsychiatric disorders	2011	Current Pharmaceutical Design	17	2		151	167	55	2.208	33.889	10.2174/138161211795049589	21361868	FALSE	1
Trofimiuk E Wielgat P Braszko JJ Car H	Stress and Ketamine, Bimodal Influence on Cognitive Functions	2019	Behavioural Brain Research	360			354	364	3	2.977	60.728	10.1016/j.bbr.2018.12.030	30562568	FALSE	0
Calabrese F Guidotti G Molteni R Racagni G Mancini M Riva MA	Stress-induced changes of hippocampal NMDA receptors: Modulation by duloxetine treatment	2012	PLoS ONE	7	5	e37916			65	2.74	62.676	10.1371/journal.pone.0037916	22666412	TRUE	0
Quintero L Cardenas R Suarez-Roca H	Stress-induced hyperalgesia is associated with a reduced and delayed GABA inhibitory control that enhances post-synaptic NMDA receptor activation in the spinal cord	2011	Pain	152	8		1909	1922	54	5.483	85.04	10.1016/j.pain.2011.04.017	21636214	FALSE	0
Marsden WN	Stressor-induced NMDAR dysfunction as a unifying hypothesis for the aetiology, pathogenesis and comorbidity of clinical depression	2011	Medical Hypotheses	77	4		508	528	39	1.375	14.13	10.1016/j.mehy.2011.06.021	21741771	FALSE	5
Fitzgerald PJ Yen JY Watson BO	Stress-sensitive antidepressant-like effects of ketamine in the mouse forced swim test	2019	PLoS ONE	14	4	e0215554			11	2.74	62.676	10.1371/journal.pone.0215554	30986274	FALSE	0
Młyniec K Gaweł M Nowak G	Study of antidepressant drugs in GPR39 (zinc receptor-/-) knockout mice, showing no effect of conventional antidepressants, but effectiveness of NMDA antagonists	2015	Behavioural Brain Research	287			135	138	17	2.977	60.728	10.1016/j.bbr.2015.03.053	25827929	FALSE	0
Rezvani AH Tizabi Y Slade S Getachew B Levin ED	Sub-anesthetic doses of ketamine attenuate nicotine self-administration in rats	2018	Neuroscience Letters	668			98	102	3	2.274	26.753	10.1016/j.neulet.2018.01.022	29339170	FALSE	0
Zhu X Ye G Wang Z Luo J Hao X	Sub-anesthetic doses of ketamine exert antidepressant-like effects and upregulate the expression of glutamate transporters in the hippocampus of rats	2017	Neuroscience Letters	639			132	137	19	2.274	26.753	10.1016/j.neulet.2016.12.070	28043834	FALSE	0
Yamamoto S Ohba H Nishiyama S Harada N Kakiuchi T Tsukada H Domino EF	Subanesthetic doses of ketamine transiently decrease serotonin transporter activity: A PET study in conscious monkeys	2013	Neuropsychopharmacology	38	13		2666	2674	38	6.751	92.878	10.1038/npp.2013.176	23880871	FALSE	0
Fitzpatrick CJ Morrow JD	Subanesthetic ketamine decreases the incentive-motivational value of reward-related cues	2017	Journal of Psychopharmacology	31	1		67	74	5	3.121	60.689	10.1177/0269881116667709	27649773	FALSE	0
Gass N Schwarz AJ Sartorius A Schenker E Risterucci C Spedding M Zheng L Meyer-Lindenberg A Weber-Fahr W	Sub-anesthetic ketamine modulates intrinsic BOLD connectivity within the hippocampal-prefrontal circuit in the rat	2014	Neuropsychopharmacology	39	4		895	906	66	6.751	92.878	10.1038/npp.2013.290	24136293	TRUE	0
Mishra PK Kumar A Behar KL Patel AB	Subanesthetic ketamine reverses neuronal and astroglial metabolic activity deficits in a social defeat model of depression	2018	Journal of Neurochemistry	146	6		722	734	5	4.066	67.675	10.1111/jnc.14544	29964293	FALSE	0
Onaolapo AY Ayeni OJ Ogundeji MO Ajao A Owolabi AR Onaolapo OJ	Subchronic ketamine alters behaviour, metabolic indices and brain morphology in adolescent rats: Involvement of oxidative stress, glutamate toxicity and caspase-3-mediated apoptosis	2019	Journal of Chemical Neuroanatomy	96			22	33	10	2.353	30.376	10.1016/j.jchemneu.2018.12.002	30529750	FALSE	0
Sandrini L Ieraci A Amadio P Veglia F Popoli M Lee FS Tremoli E Barbieri SS	Sub-chronic stress exacerbates the pro-thrombotic phenotype in BDNFVal/Met mice: gene-environment interaction in the modulation of arterial thrombosis	2018	International Journal of Molecular Sciences	19	10	3235			3	4.556	74.208	10.3390/ijms19103235	30347685	FALSE	0
Wood C Kohli S Malcolm E Allison C Shoaib M	Subtype-selective nicotinic acetylcholine receptor agonists can improve cognitive flexibility in an attentional set shifting task	2016	Neuropharmacology	105			106	113	12	4.431	79.676	10.1016/j.neuropharm.2016.01.006	26772970	FALSE	0
Ruda-Kucerova J Babinska Z Stark T Micale V	Suppression of Methamphetamine Self-Administration by Ketamine Pre-treatment Is Absent in the Methylazoxymethanol (MAM) Rat Model of Schizophrenia	2017	Neurotoxicity Research	32	1		121	133	7	2.992	47.786	10.1007/s12640-017-9718-9	28421529	FALSE	0
Bregman T Diwan M Nobrega JN Hamani C	Supraorbital stimulation does not induce an antidepressant-like response in rats	2014	Brain Stimulation	7	2		301	303	2	6.565	91.251	10.1016/j.brs.2013.11.002	24629830	FALSE	0
Ohtomo T Kanamatsu T Fujita M Takagi M Yamada J	Sustained downregulation of YY1-associated protein-related protein gene expression in rat hippocampus induced by repeated electroconvulsive shock	2011	Biological and Pharmaceutical Bulletin	34	2		249	252	1	1.674	68.948	10.1248/bpb.34.249	21415536	FALSE	0
Moda-Sava RN Murdock MH Parekh PK Fetcho RN Huang BS Huynh TN Witztum J Shaver DC Rosenthal DL Alway EJ Lopez K Meng Y Nellissen L Grosenick L Milner TA Deisseroth K Bito H Kasai H Liston C	Sustained rescue of prefrontal circuit dysfunction by antidepressant-induced spine formation	2019	Science	364	6436	eaat8078			69	41.845	97.887	10.1126/science.aat8078	30975859	TRUE	0
Miller OH Bruns A Ben Ammar I Mueggler T Hall BJ	Synaptic Regulation of a Thalamocortical Circuit Controls Depression-Related Behavior	2017	Cell Reports	20	8		1867	1880	23	8.109	84.872	10.1016/j.celrep.2017.08.002	28834750	FALSE	1
Yang R Okonkwo OS Zurakowski D Kohane DS	Synergy between chemical permeation enhancers and drug permeation across the tympanic membrane	2018	Journal of Controlled Release	289			94	101	1	7.727	91.885	10.1016/j.jconrel.2018.06.019	29932959	FALSE	0
Ekemohn M Kjær Nielsen M Grahm M Tingström A Kousholt B Wegener G Bay-Richter C	Systematic evaluation of skeletal fractures caused by induction of electroconvulsive seizures in rat state a need for attention and refinement of the procedure	2017	Acta Neuropsychiatrica	29	6		363	373	1	3	55.576	10.1017/neu.2017.7	28376941	FALSE	0
Bouwense SAW De Vries M Schreuder LTW Olesen SS Frokjær JB Drewes AM Van Goor H Wilder-Smith OHG	Systematic mechanism-orientated approach to chronic pancreatitis pain	2015	World Journal of Gastroenterology	21	1		47	59	34	3.665	60.795	10.3748/wjg.v21.i1.47	25574079	FALSE	0
Suzuki A Murakami K Tajima Y Hara H Kunugi A Kimura H	TAK-137, an AMPA receptor potentiator with little agonistic effect, produces antidepressant-like effect without causing psychotomimetic effects in rats	2019	Pharmacology Biochemistry and Behavior	183			80	86	3	2.519	45.435	10.1016/j.pbb.2019.06.004	31202810	FALSE	0
Yanpallewar SU Barrick CA Palko ME Fulgenzi G Tessarollo L	Tamalin is a critical mediator of electroconvulsive shock-induced adult neuroplasticity	2012	Journal of Neuroscience	32	7		2252	2262	16	5.673	85.793	10.1523/JNEUROSCI.5493-11.2012	22396401	FALSE	0
Domino EF	Taming the ketamine tiger	2010	Anesthesiology	113	3		678	684	225	7.067	98.438	10.1097/ALN.0b013e3181ed09a2	20693870	FALSE	1
Gu G Scott T Yan Y Warren N Zhang A Tabatabaei A Xu H Aertgeerts K Gomez L Morse A Li Y-W Guy Breitenbucher J Massari E Vivian J Danks A	Target engagement of a phosphodiesterase 2A inhibitor affecting long-term memory in the rat	2019	Journal of Pharmacology and Experimental Therapeutics	370	3		399	407	1	3.561	70.926	10.1124/jpet.118.255851	31253692	FALSE	0
Vutskits L Sall JW	Targeting microglia: A new avenue for anesthesia neuroprotection after brain injury?	2018	Anesthesiology	129	2		232	234	1	7.067	98.438	10.1097/ALN.0000000000002272	29787387	FALSE	0
Yadav M Jindal DK Parle M Kumar A Dhingra S	Targeting oxidative stress, acetylcholinesterase, proinflammatory cytokine, dopamine and GABA by eucalyptus oil (Eucalyptus globulus) to alleviate ketamine-induced psychosis in rats	2019	Inflammopharmacology	27	2		301	311	1	3.238	55.913	10.1007/s10787-018-0455-3	29464495	FALSE	0
Dyrvig M Christiansen SH Woldbye DPD Lichota J	Temporal gene expression profile after acute electroconvulsive stimulation in the rat	2014	Gene	539	1		8	14	24	2.984	53.39	10.1016/j.gene.2014.01.072	24518690	FALSE	0
Amat-Foraster M Jensen AA Plath N Herrik KF Celada P Artigas F	Temporally dissociable effects of ketamine on neuronal discharge and gamma oscillations in rat thalamo-cortical networks	2018	Neuropharmacology	137			13	23	7	4.431	79.676	10.1016/j.neuropharm.2018.04.022	29702122	FALSE	1
Ye T Bartlett MJ Schmit MB Sherman SJ Falk T Cowen SL	Ten-Hour Exposure to Low-Dose Ketamine Enhances Corticostriatal Cross-Frequency Coupling and Hippocampal Broad-Band Gamma Oscillations	2018	Frontiers in Neural Circuits	12		61			7	3.156	55.166	10.3389/fncir.2018.00061	30150926	FALSE	5
Filev R Engelke DS Da Silveira DX Mello LE Santos-Junior JG	THC inhibits the expression of ethanol-induced locomotor sensitization in mice	2017	Alcohol	65			31	35	8	2.5	42.013	10.1016/j.alcohol.2017.06.004	29084627	FALSE	0
Wyckhuys T Wyffels L Langlois X Schmidt M Stroobants S Staelens S	The [18F]FDG μPET readout of a brain activation model to evaluate the metabotropic glutamate receptor 2 positive allosteric modulator JNJ-42153605	2014	Journal of Pharmacology and Experimental Therapeutics	350	2		375	386	11	3.561	70.926	10.1124/jpet.114.213959	24898267	FALSE	5
Nikiforuk A Fijał K Potasiewicz A Popik P Kos T	The 5-hydroxytryptamine (serotonin) receptor 6 agonist EMD 386088 ameliorates ketamine-induced deficits in attentional set shifting and novel object recognition, but not in the prepulse inhibition in rats	2013	Journal of Psychopharmacology	27	5		469	476	26	3.121	60.689	10.1177/0269881113480991	23479455	FALSE	0
Xu SX Zhou ZQ Li XM Ji MH Zhang GF Yang JJ	The activation of adenosine monophosphate-activated protein kinase in rat hippocampus contributes to the rapid antidepressant effect of ketamine	2013	Behavioural Brain Research	253			305	309	21	2.977	60.728	10.1016/j.bbr.2013.07.032	23906767	FALSE	0
Fukumoto K Iijima M Chaki S	The Antidepressant Effects of an mGlu2/3 Receptor Antagonist and Ketamine Require AMPA Receptor Stimulation in the mPFC and Subsequent Activation of the 5-HT Neurons in the DRN	2016	Neuropsychopharmacology	41	4		1046	1056	72	6.751	92.878	10.1038/npp.2015.233	26245499	TRUE	0
Zhuang F Li M Gao X Wang Y Wang D Ma X Ma T Gu S	The antidepressant-like effect of alarin is related to TrkB-mTOR signaling and synaptic plasticity	2016	Behavioural Brain Research	313			158	171	12	2.977	60.728	10.1016/j.bbr.2016.06.057	27374162	FALSE	0
Lloyd RL Sattin A	The Behavioral Physiology and Antidepressant Mechanisms of Electroconvulsive Shock	2015	Journal of ECT	31	3		159	166		2.454	55.496	10.1097/YCT.0000000000000195	25373560	FALSE	0
Wang X-D Yang G Bai Y Feng Y-P Li H	The behavioral study on the interactive aggravation between pruritus and depression	2018	Brain and Behavior	8	6	e00964			5	2.091	28.766	10.1002/brb3.964	30106230	FALSE	0
Jin J Gong K Zou X Wang R Lin Q Chen J	The blockade of NMDA receptor ion channels by ketamine is enhanced in developing rat cortical neurons	2013	Neuroscience Letters	539			11	15	22	2.274	26.753	10.1016/j.neulet.2013.01.034	23395831	FALSE	0
Li Y Coller JK Hutchinson MR Klein K Zanger UM Stanley NJ Abell AD Somogyi AA	The CYP2B6*6 allele significantly alters the N-demethylation of ketamine enantiomers in vitro	2013	Drug Metabolism and Disposition	41	6		1264	1272	25	3.231	63.889	10.1124/dmd.113.051631	23550066	FALSE	0
Rubio-Casillas A Fernández-Guasti A	The dose makes the poison: From glutamate-mediated neurogenesis to neuronal atrophy and depression	2016	Reviews in the Neurosciences	27	6		599	622	15	3.358	59.225	10.1515/revneuro-2015-0066	27096778	FALSE	0
Ueno M Sugimoto M Ohtsubo K Sakai N Endo A Shikano K Imoto Y Segi-Nishida E	The effect of electroconvulsive seizure on survival, neuronal differentiation, and expression of the maturation marker in the adult mouse hippocampus	2019	Journal of Neurochemistry	149	4		488	498	1	4.066	67.675	10.1111/jnc.14691	30825322	FALSE	0
Wróbel A Serefko A Wlaź P Poleszak E	The effect of imipramine, ketamine, and zinc in the mouse model of depression	2015	Metabolic Brain Disease	30	6		1379	1386	4	2.726	39.132	10.1007/s11011-015-9709-6	26155916	FALSE	0
Clifton NE Thomas KL Hall J	The effect of ketamine on the consolidation and extinction of contextual fear memory	2018	Journal of Psychopharmacology	32	2		156	162	9	3.121	60.689	10.1177/0269881117748903	29338491	FALSE	0
Le Nedelec M Glue P Winter H Goulton C Medlicott NJ	The effect of route of administration on the enantioselective pharmacokinetics of ketamine and norketamine in rats	2018	Journal of Psychopharmacology	32	10		1127	1132	3	3.121	60.689	10.1177/0269881118780013	29895202	FALSE	0
Moosavi M Yadollahi Khales G Rastegar K Zarifkar A	The effect of sub-anesthetic and anesthetic ketamine on water maze memory acquisition, consolidation and retrieval	2012	European Journal of Pharmacology	677	1-3		107	110	26	3.263	64.63	10.1016/j.ejphar.2011.12.021	22209880	FALSE	0
Guarraci FA Gonzalez CMF Lucero D Womble PD Abdel-Rahim H DeVore J Kunkel MN Quadlander E Stinnett M Boyette-Davis J	The effects of ketamine on sexual behavior, anxiety, and locomotion in female rats	2018	Pharmacology Biochemistry and Behavior	165			36	44	7	2.519	45.435	10.1016/j.pbb.2017.12.004	29273457	FALSE	1
Kos T Nikiforuk A Rafa D Popik P	The effects of NMDA receptor antagonists on attentional set-shifting task performance in mice	2011	Psychopharmacology	214	4		911	921	43	3.13	60.589	10.1007/s00213-010-2102-6	21161188	FALSE	0
Wu Q Cai H Song J Chang Q	The effects of sEH inhibitor on depression-like behavior and neurogenesis in male mice	2017	Journal of Neuroscience Research	95	12		2483	2492	9	4.699	78.782	10.1002/jnr.24080	28699310	FALSE	1
Li Q Wu H-R Fan S-J Liu D-X Jiang H Zhang Q Pan F	The effects of sub-anesthetic ketamine plus ethanol on behaviors and apoptosis in the prefrontal cortex and hippocampus of adolescent rats	2019	Pharmacology Biochemistry and Behavior	184		172742			4	2.519	45.435	10.1016/j.pbb.2019.172742	31348944	FALSE	0
Canever L Alves CSV Mastella G Damázio L Polla JV Citadin S De Luca LA Barcellos AS Garcez ML Quevedo J Budni J Zugno AI	The Evaluation of Folic Acid-Deficient or Folic Acid-Supplemented Diet in the Gestational Phase of Female Rats and in Their Adult Offspring Subjected to an Animal Model of Schizophrenia	2018	Molecular Neurobiology	55	3		2301	2319	6	4.5	76.199	10.1007/s12035-017-0493-7	28342013	FALSE	3
Kim SY Mo JW Han S Choi SY Han SB Moon BH Rhyu IJ Sun W Kim H	The expression of non-clustered protocadherins in adult rat hippocampal formation and the connecting brain regions	2010	Neuroscience	170	1		189	199	51	3.056	50.369	10.1016/j.neuroscience.2010.05.027	20541594	TRUE	0
Idell RD Florova G Komissarov AA Shetty S Girard RBS Idell S	The fibrinolytic system: A new target for treatment of depression with psychedelics	2017	Medical Hypotheses	100			46	53	10	1.375	14.13	10.1016/j.mehy.2017.01.013	28236848	FALSE	0
Won KA Kim MJ Yang KY Park JS Lee MK Park MK Bae YC Ahn DK	The glial-neuronal GRK2 pathway participates in the development of trigeminal neuropathic pain in rats	2014	Journal of Pain	15	3		250	261	14	4.621	79.952	10.1016/j.jpain.2013.10.013	24216329	FALSE	0
Gao Z-Y Yang P Huang Q-J Xu H-Y	The influence of dizocilpine on the reserpine-induced behavioral and neurobiological changes in rats	2016	Neuroscience Letters	614			89	94	4	2.274	26.753	10.1016/j.neulet.2016.01.006	26779676	FALSE	0
Vlerick L Peremans K Dockx R Audenaert K Baeken C De Spiegeleer B Saunders J Polis I	The influence of subanaesthetic ketamine on regional cerebral blood flow in healthy dogs measured with 99m Tc-HMPAO SPECT	2018	PLoS ONE	13	12	e0209316			2	2.74	62.676	10.1371/journal.pone.0209316	30562399	FALSE	0
Réus GZ Becker IRT Scaini G Petronilho F Oses JP Kaddurah-Daouk R Ceretta LB Zugno AI Dal-Pizzol F Quevedo J Barichello T	The inhibition of the kynurenine pathway prevents behavioral disturbances and oxidative stress in the brain of adult rats subjected to an animal model of schizophrenia	2018	Progress in Neuro-Psychopharmacology and Biological Psychiatry	81			55	63	14	4.361	79.217	10.1016/j.pnpbp.2017.10.009	29030243	FALSE	0
Xing J Zhang C Jiang W Hao J Liu Z Luo A Zhang P Fan X Ma J	The Inhibitory Effects of Ketamine on Human Hyperpolarization-Activated Cyclic Nucleotide-Gated Channels and Action Potential in Rabbit Sinoatrial Node	2017	Pharmacology	99	5-6		226	235	1	1.625	16.481	10.1159/000452975	28132058	FALSE	2
Xie Y Huang X Hu S-Y Zhang Y-J Wang Y Qiu X-J Ren P Fan R Zhang C-H Xie W-B Ji H He J Chen X Xie L Liu Z-Q Zhou H-H	The involvement of AMPA-ERK1/2-BDNF pathway in the mechanism of new antidepressant action of prokinetic meranzin hydrate	2013	Amino Acids	44	2		413	422	12	3.063	48.653	10.1007/s00726-012-1347-2	22782214	FALSE	0
Pałucha-Poniewiera A Podkowa K Lenda T Pilc A	The involvement of monoaminergic neurotransmission in the antidepressant-like action of scopolamine in the tail suspension test	2017	Progress in Neuro-Psychopharmacology and Biological Psychiatry	79			155	161	10	4.361	79.217	10.1016/j.pnpbp.2017.06.022	28647535	FALSE	0
Chiamulera C Armani F Mutti A Fattore L	The ketamine analogue methoxetamine generalizes to ketamine discriminative stimulus in rats	2016	Behavioural Pharmacology	27	2-3		204	210	13	1.741	19.696	10.1097/FBP.0000000000000221	26866970	FALSE	0
Mutti A Aroni S Fadda P Padovani L Mancini L Collu R Muntoni AL Fattore L Chiamulera C	The ketamine-like compound methoxetamine substitutes for ketamine in the self-administration paradigm and enhances mesolimbic dopaminergic transmission	2016	Psychopharmacology	233	12		2241	2251	15	3.13	60.589	10.1007/s00213-016-4275-0	27020786	FALSE	0
Vlerick L Peremans K Dockx R Audenaert K Baeken C Saunders JH Polis I	The long-term effects of single and repeated subanaesthetic ketamine administration on regional cerebral blood flow in healthy dogs measured with 99m Tc-HMPAO SPECT	2019	Psychiatry Research - Neuroimaging	285			18	24	1	2.118	46.321	10.1016/j.pscychresns.2019.01.005	30716686	FALSE	0
Kuwatsuka K Hayashi H Onoue Y Miyazaki I Koyama T Asanuma M Kitamura Y Sendo T	The mechanisms of electroconvulsive stimuli in BrdU-positive cells of the dentate gyrus in ACTH-treated rats	2013	Journal of Pharmacological Sciences	122	1		34	41	11	2.835	54.63	10.1254/jphs.13015FP	23615225	FALSE	0
van der Kam EL De Vry J Tzschentke TM	The mGlu5 receptor antagonist 2-methyl-6-(phenylethynyl)pyridine (MPEP) supports intravenous self-administration and induces conditioned place preference in the rat	2009	European Journal of Pharmacology	607	1-3		114	120	31	3.263	64.63	10.1016/j.ejphar.2009.01.049	19326478	FALSE	0
Inta D Filipovic D Lima-Ojeda JM Dormann C Pfeiffer N Gasparini F Gass P	The mGlu5 receptor antagonist MPEP activates specific stress-related brain regions and lacks neurotoxic effects of the NMDA receptor antagonist MK-801: Significance for the use as anxiolytic/antidepressant drug	2012	Neuropharmacology	62	5-6		2034	2039	24	4.431	79.676	10.1016/j.neuropharm.2011.12.035	22261382	FALSE	0
Rutten K Van Der Kam EL De Vry J Bruckmann W Tzschentke TM	The mGluR5 antagonist 2-methyl-6-(phenylethynyl)-pyridine (MPEP) potentiates conditioned place preference induced by various addictive and non-addictive drugs in rats	2011	Addiction Biology	16	1		108	115	33	4.121	78.178	10.1111/j.1369-1600.2010.00235.x	20579001	FALSE	0
Bradley SR Uslaner JM Flick RB Lee A Groover KM Hutson PH	The mGluR7 allosteric agonist AMN082 produces antidepressant-like effects by modulating glutamatergic signaling	2012	Pharmacology Biochemistry and Behavior	101	1		35	40	42	2.519	45.435	10.1016/j.pbb.2011.11.006	22138407	FALSE	0
Caffino L Di Chio M Giannotti G Venniro M Mutti A Padovani L Cheung D Fumagalli GF Yew DT Fumagalli F Chiamulera C	The modulation of BDNF expression and signalling dissects the antidepressant from the reinforcing properties of ketamine: Effects of single infusion vs. chronic self-administration in rats	2016	Pharmacological Research	104			22	30	20	5.893	93.148	10.1016/j.phrs.2015.12.014	26706783	FALSE	0
Cunha MP Pazini FL Ludka FK Rosa JM Oliveira A Budni J Ramos-Hryb AB Lieberknecht V Bettio LEB Martín-De-Saavedra MD López MG Tasca CI Rodrigues ALS	The modulation of NMDA receptors and l-arginine/nitric oxide pathway is implicated in the anti-immobility effect of creatine in the tail suspension test	2015	Amino Acids	47	4		795	811	30	3.063	48.653	10.1007/s00726-014-1910-0	25555469	FALSE	0
Khanegheini A Nasehi M Zarrindast M-R	The modulatory effect of CA1 GABAb receptors on ketamine-induced spatial and non-spatial novelty detection deficits with respect to Ca2+	2015	Neuroscience	305			157	168	14	3.056	50.369	10.1016/j.neuroscience.2015.07.083	26254239	FALSE	0
Chiu C-T Scheuing L Liu G Liao H-M Linares GR Lin D Chuang D-M	The mood stabilizer lithium potentiates the antidepressant-like effects and ameliorates oxidative stress induced by acute ketamine in a mouse model of stress	2015	International Journal of Neuropsychopharmacology	18	6				37	4.333	78.402	10.1093/ijnp/pyu102	25548109	FALSE	0
Anderson PM Jones NC O'Brien TJ Pinault D	The N -Methyl d -Aspartate Glutamate Receptor Antagonist Ketamine Disrupts the Functional State of the Corticothalamic Pathway	2017	Cerebral Cortex	27	6		3172	3185	10	5.043	81.365	10.1093/cercor/bhw168	27261525	FALSE	1
Sorce S Schiavone S Tucci P Colaianna M Jaquet V Cuomo V Dubois-Dauphin M Trabace L Krause K-H	The NADPH oxidase NOX2 controls glutamate release: A novel mechanism involved in psychosis-like ketamine responses	2010	Journal of Neuroscience	30	34		11317	11325	67	5.673	85.793	10.1523/JNEUROSCI.1491-10.2010	20739552	FALSE	0
Trujillo KA Smith ML Sullivan B Heller CY Garcia C Bates M	The neurobehavioral pharmacology of ketamine: Implications for drug abuse, addiction, and psychiatric disorders	2011	ILAR Journal	52	3		366	378	31	2.25	87.676	10.1093/ilar.52.3.366	23382150	FALSE	1
Wang Y-Q Li R Zhang M-Q Zhang Z Qu W-M Huang Z-L	The neurobiological mechanisms and treatments of rem sleep disturbances in depression	2015	Current Neuropharmacology	13	4		543	553	22	4.668	81.893	10.2174/1570159X13666150310002540	26412074	FALSE	425
Trevlopoulou A Touzlatzi N Pitsikas N	The nitric oxide donor sodium nitroprusside attenuates recognition memory deficits and social withdrawal produced by the NMDA receptor antagonist ketamine and induces anxiolytic-like behaviour in rats	2016	Psychopharmacology	233	6		1045	1054	22	3.13	60.589	10.1007/s00213-015-4181-x	26685991	FALSE	0
Michaëlsson H Andersson M Svensson J Karlsson L Ehn J Culley G Engström A Bergström N Savvidi P Kuhn H-G Hanse E Seth H	The novel antidepressant ketamine enhances dentate gyrus proliferation with no effects on synaptic plasticity or hippocampal function in depressive-like rats	2019	Acta Physiologica	225	4	e13211			6	5.542	90.741	10.1111/apha.13211	30347138	FALSE	1
Björkholm C Marcus MM Konradsson-Geuken Å Jardemark K Svensson TH	The novel antipsychotic drug brexpiprazole, alone and in combination with escitalopram, facilitates prefrontal glutamatergic transmission via a dopamine D1 receptor-dependent mechanism	2017	European Neuropsychopharmacology	27	4		411	417	11	3.853	72.657	10.1016/j.euroneuro.2017.01.014	28190661	FALSE	0
Halberstadt AL Slepak N Hyun J Buell MR Powell SB	The novel ketamine analog methoxetamine produces dissociative-like behavioral effects in rodents	2016	Psychopharmacology	233	7		1215	1225	22	3.13	60.589	10.1007/s00213-016-4203-3	26758284	FALSE	0
Sayson LV Botanas CJ Custodio RJP Abiero A Kim M Lee HJ Kim HJ Yoo SY Lee KW Ryu HW Acharya S Kim K-M Lee YS Cheong JH	The novel methoxetamine analogs N-ethylnorketamine hydrochloride (NENK), 2-MeO-N-ethylketamine hydrochloride (2-MeO-NEK), and 4-MeO-N-ethylketamine hydrochloride (4-MeO-NEK) elicit rapid antidepressant effects via activation of AMPA and 5-HT2 receptors	2019	Psychopharmacology	236	7		2201	2210	4	3.13	60.589	10.1007/s00213-019-05219-x	30891619	FALSE	0
Massmann V Edemir B Schlatter E Al-Monajjed R Harrach S Klassen P Holle SK Sindic A Dobrivojevic M Pavenstädt H Ciarimboli G	The organic cation transporter 3 (OCT3) as molecular target of psychotropic drugs: Transport characteristics and acute regulation of cloned murine OCT3	2014	Pflugers Archiv European Journal of Physiology	466	3		517	527	24	0.258	1.23	10.1007/s00424-013-1335-8	23982114	FALSE	0
Vanmierlo T Creemers P Akkerman S van Duinen M Sambeth A De Vry J Uz T Blokland A Prickaerts J	The PDE4 inhibitor roflumilast improves memory in rodents at non-emetic doses	2016	Behavioural Brain Research	303			26	33	43	2.977	60.728	10.1016/j.bbr.2016.01.031	26794595	FALSE	0
O'Donovan SM O'Mara S Dunn MJ McLoughlin DM	The persisting effects of electroconvulsive stimulation on the hippocampal proteome	2014	Brain Research	1593			106	116	3	2.733	42.62	10.1016/j.brainres.2014.10.020	25451099	FALSE	0
Moeller B Espelien B Weber W Kuehl P Doyle-Eisele M Garner CE McDonald JD Garcia E Raulli R Laney J	The pharmacokinetics of ketamine following intramuscular injection to F344 rats	2019	Drug Testing and Analysis	11	1		68	76	1	2.903	60.733	10.1002/dta.2468	30027605	FALSE	0
Peng S Yang X Liu G-J Zhang X-Q Wang G-L Sun H-Y	The phosphodiesterase4 inhibitor Ro 20-1724 reverses learning and memory impairments, and downregulation of CREB in the hippocampus and cortex induced by ketamine anesthesia in immature rats	2014	Journal of Neurosurgical Sciences	58	4		231	237	5	1.645	30.291		24637417	FALSE	2
Melo A Kokras N Dalla C Ferreira C Ventura-Silva AP Sousa N Pêgo JM	The positive effect on ketamine as a priming adjuvant in antidepressant treatment	2015	Translational Psychiatry	5	5	e573			20	5.28	86.774	10.1038/tp.2015.66	26080090	FALSE	0
Salehpour F Rasta SH	The potential of transcranial photobiomodulation therapy for treatment of major depressive disorder	2017	Reviews in the Neurosciences	28	4		441	453	25	3.358	59.225	10.1515/revneuro-2016-0087	28231069	FALSE	1
Damazio LS Silveira FR Canever L de Castro AA Estrela JM Budni J Zugno AI	The preventive effects of ascorbic acid supplementation on locomotor and acetylcholinesterase activity in an animal model of schizophrenia induced by ketamine	2017	Anais da Academia Brasileira de Ciencias	89	2		1133	1141	5	1.28	40.141	10.1590/0001-3765201720160490	28513779	FALSE	0
Zanos P Piantadosi SC Wu H-Q Pribut HJ Dell MJ Can A Snodgrass HR Zarate CA Jr Schwarcz R Gould TD	The prodrug 4-chlorokynurenine causes ketamine-like antidepressant effects, but not side effects, by NMDA/glycineB-site inhibitionS	2015	Journal of Pharmacology and Experimental Therapeutics	355	1		76	85	61	3.561	70.926	10.1124/jpet.115.225664	26265321	TRUE	0
Keavy D Bristow LJ Sivarao DV Batchelder M King D Thangathirupathy S Macor JE Weed MR	The qEEG signature of selective NMDA NR2B negative allosteric modulators; A potential translational biomarker for drug development	2016	PLoS ONE	11	4	e0152729			11	2.74	62.676	10.1371/journal.pone.0152729	27035340	FALSE	5
Guo F Zhang B Fu Z Ma Y Gao Y Shen F Huang C Li Y	The rapid antidepressant and anxiolytic-like effects of YY-21 involve enhancement of excitatory synaptic transmission via activation of mTOR signaling in the mPFC	2016	European Neuropsychopharmacology	26	7		1087	1098	8	3.853	72.657	10.1016/j.euroneuro.2016.05.006	27211904	FALSE	1
Wang N Yu H-Y Shen X-F Gao Z-Q Yang C Yang J-J Zhang G-F	The rapid antidepressant effect of ketamine in rats is associated with down-regulation of pro-inflammatory cytokines in the hippocampus	2015	Upsala Journal of Medical Sciences	120	4		241	248	43	1.955	58.485	10.3109/03009734.2015.1060281	26220286	FALSE	1
Witkin JM Monn JA Schoepp DD Li X Overshiner C Mitchell SN Carter G Johnson B Rasmussen K Rorick-Kehn LM	The rapidly acting antidepressant ketamine and the mGlu2/3 receptor antagonist LY341495 rapidly engage dopaminergic mood circuits	2016	Journal of Pharmacology and Experimental Therapeutics	358	1		71	82	48	3.561	70.926	10.1124/jpet.116.233627	27189960	FALSE	2
Yu H Li M Shen X Lv D Sun X Wang J Gu X Hu J Wang C	The requirement of L-type voltage-dependent calcium channel (L-VDCC) in the rapid-Acting antidepressant-like effects of scopolamine in mice	2018	International Journal of Neuropsychopharmacology	21	2		175	186	7	4.333	78.402	10.1093/ijnp/pyx080	29020410	FALSE	0
Khlestova E Johnson JW Krysta JH Lisman J	The role of GluN2C-containing NMDA receptors in ketamine’s psychotogenic action and in schizophrenia models	2016	Journal of Neuroscience	36	44		11151	11157	23	5.673	85.793	10.1523/JNEUROSCI.1203-16.2016	27807157	FALSE	1
Irwin SA	The role of glutamate in my professional life: From molecular neuroplasticity to the relief of suffering	2011	Developmental Psychobiology	53	5		482	488		2.021	43.095	10.1002/dev.20558	21678396	FALSE	0
Xu H Zhang J Zhou W Feng Y Teng S Song X	The role of miR-124 in modulating hippocampal neurotoxicity induced by ketamine anesthesia	2015	International Journal of Neuroscience	125	3		213	220	17	2.107	22.694	10.3109/00207454.2014.919915	24825585	FALSE	0
Liu W Wang Y Li H Ji L	The role of nitric oxide in the antidepressant actions of 5-aminoimidazole-4-carboxamide-1-β-D-ribofuranoside in insulin-resistant mice	2016	Psychosomatic Medicine	78	1		102	112	4	3.702	81.475	10.1097/PSY.0000000000000268	26569535	FALSE	0
De Luca MT Meringolo M Spagnolo PA Badiani A	The role of setting for ketamine abuse: Clinical and preclinical evidence	2012	Reviews in the Neurosciences	23	5-6		769	780	31	3.358	59.225	10.1515/revneuro-2012-0078	23159868	FALSE	0
Voleti B Duman RS	The roles of neurotrophic factor and Wnt signaling in depression	2012	Clinical Pharmacology and Therapeutics	91	2		333	338	44	6.565	94.259	10.1038/clpt.2011.296	22205198	FALSE	0
Tse YC Lopez J Moquin A Wong S-MA Maysinger D Wong TP	The susceptibility to chronic social defeat stress is related to low hippocampal extrasynaptic NMDA receptor function	2019	Neuropsychopharmacology	44	7		1310	1318	5	6.751	92.878	10.1038/s41386-019-0325-8	30723288	FALSE	3
Cottone P Iemolo A Narayan AR Kwak J Momaney D Sabino V	The uncompetitive NMDA receptor antagonists ketamine and memantine preferentially increase the choice for a small, immediate reward in low-impulsive rats	2013	Psychopharmacology	226	1		127	138	33	3.13	60.589	10.1007/s00213-012-2898-3	23104264	FALSE	0
Lomazzo E Bindila L Remmers F Lerner R Schwitter C Hoheisel U Lutz B	Therapeutic potential of inhibitors of endocannabinoid degradation for the treatment of stress-related hyperalgesia in an animal model of chronic pain	2015	Neuropsychopharmacology	40	2		488	501	79	6.751	92.878	10.1038/npp.2014.198	26320266	TRUE	0
Thirunarayanan N Nir EA Raaka BM Gershengorn MC	Thyrotropin-releasing hormone receptor type 1 (TRH-R1), not TRH-R2, primarily mediates taltirelin actions in the CNS of mice	2013	Neuropsychopharmacology	38	6		950	956	16	6.751	92.878	10.1038/npp.2012.256	23303050	FALSE	12
Hjaeresen M-L Hageman I Wortwein G Jørgensen MB	Time course and duration of changes in Kv7.2 and K v11.1 mRNA expression in the hippocampus and piriform cortex following electroconvulsive stimulations	2012	Brain Stimulation	5	1		55	60		6.565	91.251	10.1016/j.brs.2011.01.008	22037135	FALSE	0
Weckmann K Labermaier C Asara JM Müller MB Turck CW	Time-dependent metabolomic profiling of Ketamine drug action reveals hippocampal pathway alterations and biomarker candidates	2014	Translational Psychiatry	4	11	e481			23	5.28	86.774	10.1038/tp.2014.119	25386958	FALSE	0
Zhang Q Guo F Fu Z-W Zhang B Huang C-G Li Y	Timosaponin derivative YY-23 acts as a non-competitive NMDA receptor antagonist and exerts a rapid antidepressant-like effect in mice	2016	Acta Pharmacologica Sinica	37	2		166	176	9	5.064	83.555	10.1038/aps.2015.111	26687936	FALSE	0
Cruz SL Soberanes-Chávez P Páez-Martinez N López-Rubalcava C	Toluene has antidepressant-like actions in two animal models used for the screening of antidepressant drugs	2009	Psychopharmacology	204	2		279	286	18	3.13	60.589	10.1007/s00213-009-1462-2	19151967	FALSE	1
Motaghinejad M Motevalian M Fatima S Beiranvand T Mozaffari S	Topiramate via NMDA, AMPA/kainate, GABAA and Alpha2 receptors and by modulation of CREB/BDNF and Akt/GSK3 signaling pathway exerts neuroprotective effects against methylphenidate-induced neurotoxicity in rats	2017	Journal of Neural Transmission	124	11		1369	1387	12	3.505	66.381	10.1007/s00702-017-1771-2	28795276	FALSE	0
Asselin KA Carlson Scholz JA Zeiss C	Tracheal stenosis and adenocarcinoma in an olive baboon (Papio cynocephalus anubis)	2011	Comparative Medicine	61	6		546	551		1.067	46.481		22330583	FALSE	0
Yang C Li W-Y Yu H-Y Gao Z-Q Liu X-L Zhou Z-Q Yang J-J	Tramadol pretreatment enhances ketamine-induced antidepressant effects and increases mammalian target of rapamycin in rat hippocampus and prefrontal cortex	2012	Journal of Biomedicine and Biotechnology	2012		175619			22	2.614	77.119	10.1155/2012/175619	22577289	FALSE	0
Yang C Li X Wang N Xu S Yang J Zhou Z	Tramadol reinforces antidepressant effects of ketamine with increased levels of brain-derived neurotrophic factor and tropomyosin-related kinase B in rat hippocampus	2012	Frontiers of Medicine in China	6	4		411	415	13	3.421	54.979	10.1007/s11684-012-0226-2	23124884	FALSE	0
Jacobson GM Voss LJ Klockars A Bird S Dimitrov I Denny WA Olszewski PK Sleigh JW Harvey MG	Transcriptional changes in response to ketamine ester-analogs SN 35210 and SN 35563 in the rat brain	2019	BMC Genomics	20	1	281			2	3.594	70.7	10.1186/s12864-019-5649-6	30971208	FALSE	3
Wu R Zhang H Xue W Zou Z Lu C Xia B Wang W Chen G	Transgenerational impairment of hippocampal Akt-mTOR signaling and behavioral deficits in the offspring of mice that experience postpartum depression-like illness	2017	Progress in Neuro-Psychopharmacology and Biological Psychiatry	73			11	18	12	4.361	79.217	10.1016/j.pnpbp.2016.09.008	27693392	FALSE	0
Chowdhury GMI Zhang J Thomas M Banasr M Ma X Pittman B Bristow L Schaeffer E Duman RS Rothman DL Behar KL Sanacora G	Transiently increased glutamate cycling in rat PFC is associated with rapid onset of antidepressant-like effects	2017	Molecular Psychiatry	22	1		120	126	81	12.384	96.47	10.1038/mp.2016.34	27067013	TRUE	0
Aguilar-Valles A Haji N De Gregorio D Matta-Camacho E Eslamizade MJ Popic J Sharma V Cao R Rummel C Tanti A Wiebe S Nuñez N Comai S Nadon R Luheshi G Mechawar N Turecki G Lacaille J-C Gobbi G Sonenberg N	Translational control of depression-like behavior via phosphorylation of eukaryotic translation initiation factor 4E	2018	Nature Communications	9	1	2459			20	12.121	92.254	10.1038/s41467-018-04883-5	29941989	FALSE	0
Vahabzadeh-Hagh AM Muller PA Gersner R Zangen A Rotenberg A	Translational neuromodulation: Approximating human transcranial magnetic stimulation protocols in rats	2012	Neuromodulation	15	4		296	305	23	4.029	70.434	10.1111/j.1525-1403.2012.00482.x	22780329	FALSE	2
Olesen AE Andresen T Christrup LL Upton RN	Translational pain research: Evaluating analgesic effect in experimental visceral pain models	2009	World Journal of Gastroenterology	15	2		177	181	13	3.665	60.795	10.3748/wjg.15.177	19132767	FALSE	0
Finley J	Transposable elements, placental development, and oocyte activation: Cellular stress and AMPK links jumping genes with the creation of human life	2018	Medical Hypotheses	118			44	54	4	1.375	14.13	10.1016/j.mehy.2018.05.015	30037614	FALSE	0
Hede V Devillé C	Treating psychiatric symptoms and disorders with non-psychotropic medications	2019	Dialogues in Clinical Neuroscience	21	2		193	201		5.397	83.21	10.31887/DCNS.2019.21.2/vhede	31636493	FALSE	4
Niquet J Baldwin R Suchomelova L Lumley L Eavey R Wasterlain CG	Treatment of experimental status epilepticus with synergistic drug combinations	2017	Epilepsia	58	4		e49	e53	18	6.04	90.441	10.1111/epi.13695	28225161	FALSE	0
Willner P Belzung C	Treatment-resistant depression: are animal models of depression fit for purpose?	2015	Psychopharmacology	232	19	4034	3473	3495	65	3.13	60.589	10.1007/s00213-015-4034-7	26289353	FALSE	7
Knöchel C Alves G Friedrichs B Schneider B Schmidt-Rechau A Wenzler S Schneider A Prvulovic D Carvalho AF Oertel-Knöchel V	Treatment-resistant late-life depression: Challenges and perspectives	2015	Current Neuropharmacology	13	5		577	591	16	4.668	81.893	10.2174/1570159X1305151013200032	26467408	FALSE	1
Ma Z Zang T Birnbaum SG Wang Z Johnson JE Zhang C-L Parada LF	TrkB dependent adult hippocampal progenitor differentiation mediates sustained ketamine antidepressant response	2017	Nature Communications	8	1	1668			25	12.121	92.254	10.1038/s41467-017-01709-8	29162814	FALSE	0
Ren L Tao W Zhang H Xue W Tang J Wu R Xia B Wu H Chen G	Two standardized fractions of Gardenia jasminoides Ellis with rapid antidepressant effects are differentially associated with BDNF up-regulation in the hippocampus	2016	Journal of Ethnopharmacology	187			66	73	13	3.69	79.694	10.1016/j.jep.2016.04.023	27108051	FALSE	0
Dwork AJ Christensen JR Larsen KB Scalia J Underwood MD Arango V Pakkenberg B Lisanby SH	Unaltered neuronal and glial counts in animal models of magnetic seizure therapy and electroconvulsive therapy	2009	Neuroscience	164	4		1557	1564	28	3.056	50.369	10.1016/j.neuroscience.2009.09.051	19782728	FALSE	0
Li S-X Han Y Xu L-Z Yuan K Zhang R-X Sun C-Y Xu D-F Yuan M Deng J-H Meng S-Q Gao X-J Wen Q Liu L-J Zhu W-L Xue Y-X Zhao M Shi J Lu L	Uncoupling DAPK1 from NMDA receptor GluN2B subunit exerts rapid antidepressant-like effects	2018	Molecular Psychiatry	23	3		597	608	30	12.384	96.47	10.1038/mp.2017.85	28439098	FALSE	0
Wong AHC Liu F	Uncoupling the dopamine D1-D2 receptor complex: A novel target for antidepressant treatment	2012	Clinical Pharmacology and Therapeutics	91	2		298	302	8	6.565	94.259	10.1038/clpt.2011.311	22205193	FALSE	1
Joëls M Angela Sarabdjitsingh R Karst H	Unraveling the time domains of corticosteroid hormone influences on brain activity: Rapid, slow, and chronic modes	2012	Pharmacological Reviews	64	4		901	938	239	17.395	99.444	10.1124/pr.112.005892	23023031	FALSE	1
Roh M-S Cui FJ Ahn YM Kang UG	Up-regulation of cocaine- and amphetamine-regulated transcript (CART) in the rat nucleus accumbens after repeated electroconvulsive shock	2009	Neuroscience Research	65	2		210	213	15	2.645	39.668	10.1016/j.neures.2009.06.013	19577595	FALSE	0
Grieco SF Cheng Y Eldar-Finkelman H Jope RS Beurel E	Up-regulation of insulin-like growth factor 2 by ketamine requires glycogen synthase kinase-3 inhibition	2017	Progress in Neuro-Psychopharmacology and Biological Psychiatry	72			49	54	5	4.361	79.217	10.1016/j.pnpbp.2016.08.008	27542584	FALSE	0
Wen C Zhang M Ma J Hu L Wang X Lin G	Urine metabolomics in rats after administration of ketamine	2015	Drug Design, Development and Therapy	9			717	722	30	3.216	63.317	10.2147/DDDT.S76898	25678776	FALSE	0
Hama A Sagen J	Use of naturally occurring peptides for neuropathic spinal cord injury pain	2013	Current Protein and Peptide Science	14	3		218	230	1	2.52	35.185	10.2174/13892037113149990035	23721309	FALSE	0
Guevara-Salazar JA Quintana-Zavala D Jiménez-Vázquez HA Trujillo-Ferrara J	Use of the harmonic mean to the determination of dissociation constants of stereoisomeric mixtures of biologically active compounds	2014	Journal of Enzyme Inhibition and Medicinal Chemistry	29	6		884	894		4.673	80.996	10.3109/14756366.2013.866656	24517366	FALSE	0
Willner P Gruca P Lason M Tota-Glowczyk K Litwa E Niemczyk M Papp M	Validation of chronic mild stress in the Wistar-Kyoto rat as an animal model of treatment-resistant depression	2019	Behavioural Pharmacology	30	2and3-SpecialIssue		239	250	10	1.741	19.696	10.1097/FBP.0000000000000431	30204592	FALSE	3
Nelissen E van Goethem NP Bonassoli VT Heckman PRA van Hagen BTJ Suay D Wouters C Prickaerts J	Validation of the xylazine/ketamine anesthesia test as a predictor of the emetic potential of pharmacological compounds in rats	2019	Neuroscience Letters	699			41	46	1	2.274	26.753	10.1016/j.neulet.2019.01.026	30659913	FALSE	0
Reimets R Raud S Loomets M Visnapuu T Volke V Reimets A Plaas M Vasar E	Variability in the effect of antidepressants upon Wfs1-deficient mice is dependent on the drugs' mechanism of actions	2016	Behavioural Brain Research	308			53	63	4	2.977	60.728	10.1016/j.bbr.2016.04.011	27080063	FALSE	0
Alaiyed S Bozzelli PL Caccavano A Wu JY Conant K	Venlafaxine stimulates PNN proteolysis and MMP-9-dependent enhancement of gamma power; relevance to antidepressant efficacy	2019	Journal of Neurochemistry	148	6		810	821	7	4.066	67.675	10.1111/jnc.14671	30697747	FALSE	1
Mastrodonato A Martinez R Pavlova IP LaGamma CT Brachman RA Robison AJ Denny CA	Ventral CA3 Activation Mediates Prophylactic Ketamine Efficacy Against Stress-Induced Depressive-like Behavior	2018	Biological Psychiatry	84	11		846	856	22	12.095	95.781	10.1016/j.biopsych.2018.02.011	29615190	FALSE	0
Gu J Zhang H Ji B Jiang H Zhao T Jiang R Zhang Z Tan S Ahmed A Gu Y	Vesicle miR-195 derived from Endothelial Cells Inhibits Expression of Serotonin Transporter in Vessel Smooth Muscle Cells	2017	Scientific Reports	7		43546			11	3.998	76.761	10.1038/srep43546	28272473	FALSE	0
Yu H Li M Zhou D Lv D Liao Q Lou Z Shen M Wang Z Li M Xiao X Zhang Y Wang C	Vesicular glutamate transporter 1 (VGLUT1)-mediated glutamate release and membrane GluA1 activation is involved in the rapid antidepressant-like effects of scopolamine in mice	2018	Neuropharmacology	131			209	222	16	4.431	79.676	10.1016/j.neuropharm.2017.12.028	29274366	FALSE	0
Jiang C Lin W-J Labonté B Tamminga CA Turecki G Nestler EJ Russo SJ Salton SR	VGF and its C-terminal peptide TLQP-62 in ventromedial prefrontal cortex regulate depression-related behaviors and the response to ketamine	2019	Neuropsychopharmacology	44	5		971	981	7	6.751	92.878	10.1038/s41386-018-0277-4	30504797	FALSE	1
Jiang C Lin W-J Sadahiro M Labonté B Menard C Pfau ML Tamminga CA Turecki G Nestler EJ Russo SJ Salton SR	VGF function in depression and antidepressant efficacy	2018	Molecular Psychiatry	23	7		1632	1642	26	12.384	96.47	10.1038/mp.2017.233	29158577	FALSE	0
Janssen CW Lowry CA Mehl MR Allen JJB Kelly KL Gartner DE Medrano A Begay TK Rentscher K White JJ Fridman A Roberts LJ Robbins ML Hanusch K-U Cole SP Raison CL	Whole-body hyperthermia for the treatment of major depressive disorder: A randomized clinical trial	2016	JAMA Psychiatry	73	8		789	795	46	17.471	98.984	10.1001/jamapsychiatry.2016.1031	27172277	FALSE	0
Iñiguez SD Flores-Ramirez FJ Riggs LM Alipio JB Garcia-Carachure I Hernandez MA Sanchez DO Lobo MK Serrano PA Braren SH Castillo SA	Vicarious Social Defeat Stress Induces Depression-Related Outcomes in Female Mice	2018	Biological Psychiatry	83	1		9	17	47	12.095	95.781	10.1016/j.biopsych.2017.07.014	28888327	FALSE	0
Belujon P Jakobowski NL Dollish HK Grace AA	Withdrawal from Acute Amphetamine Induces an Amygdala-Driven Attenuation of Dopamine Neuron Activity: Reversal by Ketamine	2016	Neuropsychopharmacology	41	2		619	627	27	6.751	92.878	10.1038/npp.2015.191	26129677	FALSE	0
Okamoto H Voleti B Banasr M Sarhan M Duric V Girgenti MJ Dileone RJ Newton SS Duman RS	Wnt2 expression and signaling is increased by different classes of antidepressant treatments	2010	Biological Psychiatry	68	6		521	527	76	12.095	95.781	10.1016/j.biopsych.2010.04.023	20570247	TRUE	0
Ghasemi M Shafaroodi H Nazarbeiki S Meskar H Heydarpour P Ghasemi A Talab SS Ziai P Bahremand A Dehpour AR	Voltage-dependent calcium channel and NMDA receptor antagonists augment anticonvulsant effects of lithium chloride on pentylenetetrazole-induced clonic seizures in mice	2010	Epilepsy and Behavior	18	3		171	178	24	2.508	50.919	10.1016/j.yebeh.2010.04.002	20605531	FALSE	0
Waller JA Chen F Sánchez C	Vortioxetine promotes maturation of dendritic spines in vitro: A comparative study in hippocampal cultures	2016	Neuropharmacology	103			143	154	13	4.431	79.676	10.1016/j.neuropharm.2015.12.012	26702943	FALSE	0
Siwek M Szewczyk B Dudek D Styczeñ K Sowa-Kuæma M Mlyniec K Siwek A Witkowski L Pochwat B Nowak G	Zinc as a marker of affective disorders	2013	Pharmacological Reports	65	6		1512	1518	49	2.754	52.778	10.1016/S1734-1140(13)71512-3	24552999	FALSE	0
Młyniec K	Zinc in the glutamatergic theory of depression	2015	Current Neuropharmacology	13	4		505	513	30	4.668	81.893	10.2174/1570159X13666150115220617	26412070	FALSE	0
Yanpallewar SU Fernandes K Marathe SV Vadodaria KC Jhaveri D Rommelfanger K Ladiwala U Jha S Muthig V Hein L Bartlett P Weinshenker D Vaidya VA	α2-adrenoceptor blockade accelerates the neurogenic, neurotrophic, and behavioral effects of chronic antidepressant treatment	2010	Journal of Neuroscience	30	3		1096	1109	71	5.673	85.793	10.1523/JNEUROSCI.2309-09.2010	20089918	TRUE	0

## Sheet: S1B-Clinical
Authors	Title	Year	Source title	Volume	Issue	Art. No.	Page start	Page end	DOI	PubMed ID	Cited By	IF	IF % (field)	Top 100	SleepCount
Collo G., Cavalleri L., Chiamulera C., Merlo Pich E.	(2 R,6 R)-Hydroxynorketamine promotes dendrite outgrowth in human inducible pluripotent stem cell-derived neurons through AMPA receptor with timing and exposure compatible with ketamine infusion pharmacokinetics in humans	2018	NeuroReport	29	16		1425	1430	10.1097/WNR.0000000000001131	30211770	16	1.394	10.886	FALSE	0
Epstein K., Farrell H.M.	‘Miracle cures’ in psychiatry?	2019	Current Psychiatry	18	9		13	16		0	1	0.68	2.742	FALSE	0
Yrondi A., Schmitt L., Arbus C.	“Alice in wonderland syndrome”, a precursor of depressive disorder with melancholic characteristics [Syndrome d'Alice au pays des merveilles: prodrome d'un épisode dépressif à caractéristique mélancolique]	2017	Encephale	43	5		495	497	10.1016/j.encep.2016.03.013	27174609	0	1.493	76.786	FALSE	0
Johansson O., Lundh L.-G., Bjärehed J.	12-Month Outcome and Predictors of Recurrence in Psychiatric Treatment of Depression: A Retrospective Study	2015	Psychiatric Quarterly	86	3		407	417	10.1007/s11126-015-9341-y	25597030	6	1.422	33.688	FALSE	0
Van Wijck A.J.M., Wallace M., Mekhail N., Van Kleef M.	17. Herpes Zoster and Post-Herpetic Neuralgia	2011	Pain Practice	11	1		88	97	10.1111/j.1533-2500.2010.00428.x	21114617	27	2.258	39.017	FALSE	0
Wolff A., Vanduynhoven E., Van Kleef M., Huygen F., Pope J.E., Mekhail N.	21.Phantom pain	2011	Pain Practice	11	4		403	413	10.1111/j.1533-2500.2011.00454.x	21447079	35	2.258	39.017	FALSE	0
Jiang J., Li Q., Sheng J., Yang F., Cao X., Zhang T., Jia Y., Wang J., Li C.	25 Hz magnetic seizure therapy is feasible but not optimal for Chinese patients with schizophrenia: A case series	2018	Frontiers in Psychiatry	9	MAY	224			10.3389/fpsyt.2018.00224	0	0	2.849	64.832	FALSE	0
Biedermann S.V., Weber-Fahr W., Demirakca T., Tunc-Skarka N., Hoerst M., Henn F., Sartorius A., Ende G.	31P RINEPT MRSI and VBM reveal alterations in brain aging associated with major depression	2015	Magnetic Resonance in Medicine	73	4		1390	1400	10.1002/mrm.25278	24798730	7	3.635	80.075	FALSE	0
McPherson M.L., Kim M., Walker K.A.	50 Practical Medication Tips at End of Life	2012	Journal of Supportive Oncology	10	6		222	229	10.1016/j.suponc.2012.08.002	23158954	7	6.842	95.796	FALSE	0
Papakostas G.I., Chuzi S.E., Sousa J.L., Fava M.	5HT1A-mediated stimulation of cortisol release in major depression: Use of non-invasive cortisol measurements to predict clinical response	2010	European Archives of Psychiatry and Clinical Neuroscience	260	2		175	180	10.1007/s00406-009-0035-z	19641981	5	3.288	66.12	FALSE	0
Evans J.W., Lally N., An L., Li N., Nugent A.C., Banerjee D., Snider S.L., Shen J., Roiser J.P., Zarate C.A., Jr.	7T 1 H-MRS in major depressive disorder: A Ketamine Treatment Study	2018	Neuropsychopharmacology	43	9		1908	1914	10.1038/s41386-018-0057-1	29748628	11	6.751	92.878	FALSE	0
Strzelecki D., Tabaszewska A., Barszcz Z., Józefowicz O., Kropiwnicki P., Rabe-Jabłońska J.	A 10-week memantine treatment in bipolar depression: A case report. Focus on depressive symptomatology, cognitive parameters and quality of life	2013	Psychiatry Investigation	10	4		421	424	10.4306/pi.2013.10.4.421	0	7	1.688	33.1	FALSE	4
Szymkowicz S.M., Finnegan N., Dale R.M.	A 12-month naturalistic observation of three patients receiving repeat intravenous ketamine infusions for their treatment-resistant depression	2013	Journal of Affective Disorders	147	1-3		416	420	10.1016/j.jad.2012.10.015	23182590	42	3.892	77.84	FALSE	0
Murru A., Verdolini N., Anmella G., Pacchiarotti I., Samalin L., Aedo A., Undurraga J., Goikolea J.M., Amann B.L., Carvalho A.F., Vieta E.	A 12-month prospective study on the time to hospitalization and clinical management of a cohort of bipolar type I and schizoaffective bipolar patients	2019	European Psychiatry	61			1	8	10.1016/j.eurpsy.2019.06.001	31255957	1	4.464	84.569	FALSE	0
Elliott S., Evans J.	A 3-year review of new psychoactive substances in casework	2014	Forensic Science International	243			55	60	10.1016/j.forsciint.2014.04.017	24810679	123	2.108	78.125	FALSE	0
Aaronson S.T., Sears P., Ruvuna F., Bunker M., Conway C.R., Dougherty D.D., Reimherr F.W., Schwartz T.L., Zajecka J.M.	A 5-year observational study of patients with treatment-resistant depression treated with vagus nerve stimulation or treatment as usual: Comparison of response, remission, and suicidality	2017	American Journal of Psychiatry	174	7		640	648	10.1176/appi.ajp.2017.16010034	28359201	95	14.119	96.953	FALSE	0
Fond G., Bennabi D., Haffen E., Brunel L., Micoulaud-Franchi J.-A., Loundou A., Lançon C., Llorca P.-M., Auquier P., Boyer L.	A Bayesian framework systematic review and meta-analysis of anesthetic agents effectiveness/tolerability profile in electroconvulsive therapy for major depression	2016	Scientific Reports	6		19847			10.1038/srep19847	26806849	16	3.998	76.761	FALSE	1
Karameh F.N., Nahas Z.	A Blind Module Identification Approach for Predicting Effective Connectivity Within Brain Dynamical Subnetworks	2019	Brain Topography	32	1		28	65	10.1007/s10548-018-0666-3	30076488	0	2.759	48.088	FALSE	4
Hillhouse T.M., Porter J.H.	A brief history of the development of antidepressant drugs: From monoamines to glutamate	2015	Experimental and Clinical Psychopharmacology	23	1		1	21	10.1037/a0038550	25643025	117	2.217	46.864	FALSE	2
Burakgazi E., Dalkilic A., Moghal U., Shah U., Carran M.	A case of atypical absence seizures after electroconvulsive treatment in a patient with treatment-resistant depression	2013	Clinical EEG and Neuroscience	44	1		62	69	10.1177/1550059412452674	23248334	1	1.765	25.427	FALSE	0
Vidal E., Stewart J.T., Catalano G.	A case of corticosteroid-responsive depression	2013	Psychosomatics	54	4		395	397	10.1016/j.psym.2013.01.004	23414848	0	2	42.518	FALSE	1
Pesiridou A., Baquero G., Cristancho P., Wakil L., Altinay M., Kim D., O'Reardon J.P.	A case of delayed onset of threatened premature labor in association with electroconvulsive therapy in the third trimester of pregnancy	2010	Journal of ECT	26	3		228	230	10.1097/YCT.0b013e3181c3aef3	20375702	16	2.454	55.496	FALSE	0
Guruvaiah L., Kranidiotis L.	A case of endometrial carcinoma with depression - diagnostic dilemma	2015	Progress in Neurology and Psychiatry	19	6		14	16	10.1002/pnp.403	0	0	9.371	94.28	FALSE	0
Hobo M., Uezato A., Nishiyama M., Suzuki M., Kurata J., Makita K., Yamamoto N., Nishikawa T.	A case of malignant catatonia with idiopathic pulmonary arterial hypertension treated by electroconvulsive therapy	2016	BMC Psychiatry	16	1	130			10.1186/s12888-016-0835-4	27153810	1	2.704	56.452	FALSE	1
Koga Y., Mishima Y., Momozaki M., Hiraki T., Ushijima K.	A case of nonsustained ventricular tachycardia immediately following modified electroconvulsive therapy in a depressive patient	2011	Journal of Anesthesia	25	4		595	598	10.1007/s00540-011-1166-8	21573752	3	1.628	20.313	FALSE	0
Nichols S.D., Bulman M., Tisher A., Campbell J.J., III	A Case of Possible Iatrogenic Ketamine-Induced Mania in a Patient Being Treated for Postoperative Pain	2016	Psychosomatics	57	5		543	546	10.1016/j.psym.2016.06.003	27614210	4	2	42.518	FALSE	5
Bai Y., Yang X., Zeng Z., Yang H.	A case report of schizoaffective disorder with ritualistic behaviors and catatonic stupor: Successful treatment by risperidone and modified electroconvulsive therapy	2018	BMC Psychiatry	18	1	67			10.1186/s12888-018-1655-5	29534691	0	2.704	56.452	FALSE	0
Piano V., Lanteri-Minet M., Steegers M., Besse K., Donnet A., Verhagen S., Van Weel C., Engels Y., Vissers K.	A case vignette study to assess the knowledge of pain physicians of neuropathic cancer pain: Room for improvement	2013	Pain Physician	16	6		E779	E788		24284859	5	3.251	66.559	FALSE	0
Albayrak Y., Kuloglu M.	A catatonic schizophrenia case treated effectively with aripiprazole [Katatonik şizofreni tani{dotless}li{dotless} bir olgunun aripipirazol ile etkin tedavisi]	2013	Klinik Psikofarmakoloji Bulteni	23	3		257	260	10.5455/bcp.20130127022449	0	0	0.172	4.577	FALSE	0
Galletly C.A., Clarke P., Carnell B.L., Gill S.	A clinical repetitive transcranial magnetic stimulation service in Australia: 6 years on	2015	Australian and New Zealand Journal of Psychiatry	49	11		1040	1047	10.1177/0004867415607985	26508800	10	4.657	85.923	FALSE	0
Narchal S., Harris A.W.F., Allen B.	A comparison between Right Unilateral Ultrabrief electroconvulsive therapy and bilateral electroconvulsive therapy in the elderly: a pilot naturalistic observational study	2018	Australasian Psychiatry	26	4		394	397	10.1177/1039856218765898	29609474	0	1.029	14.269	FALSE	0
Sharan R., Bala N., Attri J., Garg K.	A comparison of dexmedetomidine with propofol versus esmolol with propofol to attenuate the hemodynamic stress responses after electroconvulsive therapy	2017	Indian Journal of Psychiatry	59	3		366	369	10.4103/psychiatry.IndianJPsychiatry_373_16	0	4	1.121	18.074	FALSE	0
Bennett D.M., Perrin J.S., Currie J., Blacklaw L., Kuriakose J., Rao A., Reid I.C.	A comparison of ECT dosing methods using a clinical sample	2012	Journal of Affective Disorders	141	2-3		222	226	10.1016/j.jad.2012.02.033	22425430	17	3.892	77.84	FALSE	0
Zitek T., Gates M., Pitotti C., Bartlett A., Patel J., Rahbar A., Forred W., Sontgerath J.S., Clark J.M.	A Comparison of Headache Treatment in the Emergency Department: Prochlorperazine Versus Ketamine	2018	Annals of Emergency Medicine	71	3		369	377.e1	10.1016/j.annemergmed.2017.08.063	29033296	12	5.799	98.387	FALSE	0
Kumar A., Sharma D., Mani R.	A comparison of propofol and thiopentone for electroconvulsive therapy	2012	Journal of Anaesthesiology Clinical Pharmacology	28	3		353	357	10.4103/0970-9185.98337	0	16	0.488	54.5	FALSE	0
Khan M.A., Quadri S.A., Tohid H.	A comprehensive overview of the neuropsychiatry of Parkinson's disease: A review	2017	Bulletin of the Menninger Clinic	81	1		53	105	10.1521/bumc.2017.81.1.53	28271905	8	0.667	41.326	FALSE	0
Gonçalves F., Almeida A., Antunes C., Cardoso M., Carvalho M., Claro M., Coimbra F., Diniz I., Fonseca B., Fradique E., Gonçalves E., Gonçalves F., Gonçalves M., Magalhães A., Pina P., Pires C., Silva P., Silva R., Silva R., Tavares F., Teixeira L.	A cross-sectional survey of pain in palliative care in Portugal	2013	Supportive Care in Cancer	21	7		2033	2039	10.1007/s00520-013-1746-2	23435626	11	2.635	60.235	FALSE	0
Chiappini S., Schifano F.	A Decade of Gabapentinoid Misuse: An Analysis of the European Medicines Agency’s ‘Suspected Adverse Drug Reactions’ Database	2016	CNS Drugs	30	7		647	654	10.1007/s40263-016-0359-y	27312320	62	4.786	85.552	FALSE	0
Matthews J.D., Siefert C.J., Blais M.A., Park L.T., Siefert C.J., Welch C.A., Dubois C.M., Van Nieuwenhuizen A.O., Rooney K.O., Seabrook R.C., Durham L.E., Adams H.C., Fava M.	A double-blind, placebo-controlled study of the impact of galantamine on anterograde memory impairment during electroconvulsive therapy	2013	Journal of ECT	29	3		170	178	10.1097/YCT.0b013e31828b3523	23519225	22	2.454	55.496	FALSE	0
Park L.T., Lener M.S., Hopkins M., Iadorola N., Machado-Vieira R., Ballard E., Nugent A., Zarate C.A., Jr.	A double-blind, placebo-controlled, pilot study of riluzole monotherapy for acute bipolar depression	2017	Journal of Clinical Psychopharmacology	37	3		355	358	10.1097/JCP.0000000000000693	28338546	14	2.7	53.366	FALSE	0
Singh J.B., Fedgchin M., Daly E.J., De Boer P., Cooper K., Lim P., Pinter C., Murrough J.W., Sanacora G., Shelton R.C., Kurian B., Winokur A., Fava M., Manji H., Drevets W.C., Van Nueten L.	A double-blind, randomized, placebo-controlled, dose-frequency study of intravenous ketamine in patients with treatment-resistant depression	2016	American Journal of Psychiatry	173	8		816	826	10.1176/appi.ajp.2016.16010037	27056608	185	14.119	96.953	TRUE	0
Burger J., Capobianco M., Lovern R., Boche B., Ross E., Darracq M.A., McLay R.	A double-blinded, randomized, placebo-controlled sub-dissociative dose ketamine pilot study in the treatment of acute depression and suicidality in a military emergency department setting	2016	Military Medicine	181	10		1195	1199	10.7205/MILMED-D-15-00431	27753551	24	1.025	28.788	FALSE	0
Nahas Z., Short B., Burns C., Archer M., Schmidt M., Prudic J., Nobler M.S., Devanand D.P., Fitzsimons L., Lisanby S.H., Payne N., Perera T., George M.S., Sackeim H.A.	A feasibility study of a new method for electrically producing seizures in man: Focal electrically administered seizure therapy [FEAST]	2013	Brain Stimulation	6	3		403	408	10.1016/j.brs.2013.03.004	23518262	45	6.565	91.251	FALSE	0
Mitchell S., Hassan E., Ghaziuddin N.	A Follow-up Study of Electroconvulsive Therapy in Children and Adolescents	2018	Journal of ECT	34	1		40	44	10.1097/YCT.0000000000000452	28937548	4	2.454	55.496	FALSE	1
Van Waarde J.A., Scholte H.S., Van Oudheusden L.J.B., Verwey B., Denys D., Van Wingen G.A.	A functional MRI marker may predict the outcome of electroconvulsive therapy in severe and treatment-resistant depression	2015	Molecular Psychiatry	20	5		609	614	10.1038/mp.2014.78	25092248	90	12.384	96.47	TRUE	0
Qi Z., Yu G.P., Tretter F., Pogarell O., Grace A.A., Voit E.O.	A heuristic model for working memory deficit in schizophrenia	2016	Biochimica et Biophysica Acta - General Subjects	1860	11		2696	2705	10.1016/j.bbagen.2016.04.031	27177811	8	1.978	22.391	FALSE	0
Chang Y.-J., Chao M.-R., Chen S.-C., Chen C.-H., Chang Y.-Z.	A high-throughput method based on microwave-assisted extraction and liquid chromatography-tandem mass spectrometry for simultaneous analysis of amphetamines, ketamine, opiates, and their metabolites in hair	2014	Analytical and Bioanalytical Chemistry	406	9-10		2445	2455	10.1007/s00216-014-7669-z	24604323	18	3.637	78.462	FALSE	0
Fenoy A.J., Schulz P.E., Selvaraj S., Burrows C.L., Zunta-Soares G., Durkin K., Zanotti-Fregonara P., Quevedo J., Soares J.C.	A longitudinal study on deep brain stimulation of the medial forebrain bundle for treatment-resistant depression	2018	Translational Psychiatry	8	1	111			10.1038/s41398-018-0160-4	29867109	19	5.28	86.774	FALSE	0
Berggren Å., Gustafson L., Höglund P., Johanson A.	A long-term follow-up of clinical response and regional cerebral blood flow changes in depressed patients treated with ECT	2014	Journal of Affective Disorders	167			235	243	10.1016/j.jad.2014.06.005	24997226	5	3.892	77.84	FALSE	1
Berggren Å., Gustafson L., Höglund P., Johanson A.	A long-term longitudinal follow-up of depressed patients treated with ECT with special focus on development of dementia	2016	Journal of Affective Disorders	200			15	24	10.1016/j.jad.2016.04.004	27111069	6	3.892	77.84	FALSE	0
Fleming L.M., Javitt D.C., Carter C.S., Kantrowitz J.T., Girgis R.R., Kegeles L.S., Ragland J.D., Maddock R.J., Lesh T.A., Tanase C., Robinson J., Potter W.Z., Carlson M., Wall M.M., Choo T.-H., Grinband J., Lieberman J., Krystal J.H., Corlett P.R.	A multicenter study of ketamine effects on functional connectivity: Large scale network relationships, hubs and symptom mechanisms	2019	NeuroImage: Clinical	22		101739			10.1016/j.nicl.2019.101739	30852397	7	5.902	92.932	FALSE	0
Alves L.P.C., Freire T.F.V., Fleck M.P.A., Rocha N.S.	A naturalistic study of high-dose unilateral ECT among severely depressed inpatients: How does it work in the clinical practice?	2016	BMC Psychiatry	16	1	396			10.1186/s12888-016-1095-z	27836011	3	2.704	56.452	FALSE	0
Taylor S.F., Bhati M.T., Dubin M.J., Hawkins J.M., Lisanby S.H., Morales O., Reti I.M., Sampson S., Short E.B., Spino C., Watcharotone K., Wright J.	A naturalistic, multi-site study of repetitive transcranial magnetic stimulation therapy for depression	2017	Journal of Affective Disorders	208			284	290	10.1016/j.jad.2016.08.049	27794252	10	3.892	77.84	FALSE	0
Martin D.M., Katalinic N., Ingram A., Schweitzer I., Smith D.J., Hadzi-Pavlovic D., Loo C.K.	A new early cognitive screening measure to detect cognitive side-effects of electroconvulsive therapy?	2013	Journal of Psychiatric Research	47	12		1967	1974	10.1016/j.jpsychires.2013.08.021	24074514	21	3.745	76.861	FALSE	0
Lee Y., Syeda K., Maruschak N.A., Cha D.S., Mansur R.B., Wium-Andersen I.K., Woldeyohannes H.O., Rosenblat J.D., McIntyre R.S.	A new perspective on the anti-suicide effects with ketamine treatment a procognitive effect	2016	Journal of Clinical Psychopharmacology	36	1		50	56	10.1097/JCP.0000000000000441	26658082	30	2.7	53.366	FALSE	1
Uzbay T.	A new target for diagnosis and treatment of CNS disorders: Agmatinergic system	2012	Current Medicinal Chemistry	19	30		5116	5121	10.2174/092986712803530601	22934767	10	4.184	76.097	FALSE	0
Kiening K., Sartorius A.	A new translational target for deep brain stimulation to treat depression	2013	EMBO Molecular Medicine	5	8		1151	1153	10.1002/emmm.201302947	23828711	40	8.821	93.841	FALSE	1
Aksay S.S., Bumb J.M., Janke C., Kranaster L., Sartorius A.	A New Type of ECT Stimuli: Burst Stimulus ECT	2015	Pharmacopsychiatry	48	7		294	296	10.1055/s-0035-1559665	26273960	2	4.34	81.413	FALSE	0
Miyauchi E., Ide M., Tachikawa H., Nemoto K., Arai T., Kawasaki M.	A novel approach for assessing neuromodulation using phase-locked information measured with TMS-EEG	2019	Scientific Reports	9	1	428			10.1038/s41598-018-36317-z	30674902	1	3.998	76.761	FALSE	0
Profirovic J., Strekalova E., Urao N., Krbanjevic A., Andreeva A.V., Varadarajan S., Fukai T., Hen R., Ushio-Fukai M., Voyno-Yasenetskaya T.A.	A novel regulator of angiogenesis in endothelial cells: 5-hydroxytriptamine 4 receptor	2013	Angiogenesis	16	1		15	28	10.1007/s10456-012-9296-7	22903372	13	9.78	96.154	FALSE	0
Kranaster L., Aksay S.S., Bumb J.M., Hoyer C., Jennen-Steinmetz C., Sartorius A.	A novel Seizure Quality Index based on ictal parameters for optimizing clinical decision making in electroconvulsive therapy. Part 1: development	2018	European Archives of Psychiatry and Clinical Neuroscience	268	8		819	830	10.1007/s00406-018-0910-6	29876649	9	3.288	66.12	FALSE	0
Kranaster L., Jennen-Steinmetz C., Sartorius A.	A novel seizure quality index based on ictal parameters for optimizing clinical decision-making in electroconvulsive therapy. Part 2: Validation	2019	European Archives of Psychiatry and Clinical Neuroscience	269	7		859	865	10.1007/s00406-018-0962-7	30535616	6	3.288	66.12	FALSE	0
Diaz-Gil D., Haerter F., Falcinelli S., Ganapati S., Hettiarachchi G.K., Simons J.C.P., Zhang B., Grabitz S.D., Duarte I.M., Cotten J.F., Eikermann-Haerter K., Deng H., Chamberlin N.L., Isaacs L., Briken V., Eikermann M.	A novel strategy to reverse general anesthesia by scavenging with the acyclic cucurbit[n]uril-type molecular container calabadion 2	2016	Anesthesiology	125	2		333	345	10.1097/ALN.0000000000001199	27341276	17	7.067	98.438	FALSE	3
Gewandter J.S., Mohile S.G., Heckler C.E., Ryan J.L., Kirshner J.J., Flynn P.J., Hopkins J.O., Morrow G.R.	A phase III randomized, placebo-controlled study of topical amitriptyline and ketamine for chemotherapy-induced peripheral neuropathy (CIPN): A University of Rochester CCOP study of 462 cancer survivors	2014	Supportive Care in Cancer	22	7		1807	1814	10.1007/s00520-014-2158-7	24531792	55	2.635	60.235	FALSE	0
Milak M.S., Proper C.J., Mulhern S.T., Parter A.L., Kegeles L.S., Ogden R.T., Mao X., Rodriguez C.I., Oquendo M.A., Suckow R.F., Cooper T.B., Keilp J.G., Shungu D.C., Mann J.J.	A pilot in vivo proton magnetic resonance spectroscopy study of amino acid neurotransmitter response to ketamine treatment of major depressive disorder	2016	Molecular Psychiatry	21	3		320	327	10.1038/mp.2015.83	26283639	59	12.384	96.47	TRUE	1
Liang D., Han H., Du J., Zhao M., Hser Y.-I.	A pilot study of a smartphone application supporting recovery from drug addiction	2018	Journal of Substance Abuse Treatment	88			51	58	10.1016/j.jsat.2018.02.006	29606226	10	3.083	75.164	FALSE	0
Villaseñor A., Ramamoorthy A., Silva Dos Santos M., Lorenzo M.P., Laje G., Zarate Jr. C., Barbas C., Wainer I.W.	A pilot study of plasma metabolomic patterns from patients treated with ketamine for bipolar depression: Evidence for a response-related difference in mitochondrial networks	2014	British Journal of Pharmacology	171	8		2230	2242	10.1111/bph.12494	24684390	40	7.73	96.852	FALSE	0
Shahaf G., Yariv S., Bloch B., Nitzan U., Segev A., Reshef A., Bloch Y.	A pilot study of possible easy-to-use electrophysiological index for early detection of antidepressive treatment non-response	2017	Frontiers in Psychiatry	8	JUL	128			10.3389/fpsyt.2017.00128	0	9	2.849	64.832	FALSE	0
Fitzgerald P.B., Hoy K.E., Elliot D., McQueen S., Wambeek L.E., Chen L., Clinton A.M., Downey G., Daskalakis Z.J.	A pilot study of the comparative efficacy of 100 Hz magnetic seizure therapy and electroconvulsive therapy in persistent depression	2018	Depression and Anxiety	35	5		393	401	10.1002/da.22715	29329499	12	4.702	89.434	FALSE	0
Ferrer E., Dunmore B.J., Hassan D., Ormiston M.L., Moore S., Deighton J., Long L., Yang X.D., Stewart D.J., Morrell N.W.	A potential role for exosomal translationally controlled tumor protein export in vascular remodeling in pulmonary arterial hypertension	2018	American Journal of Respiratory Cell and Molecular Biology	59	4		467	478	10.1165/rcmb.2017-0129OC	29676587	10	5.373	81.722	FALSE	0
Goldberg J.F.	A practical approach to subtyping depression among your patients	2014	Current Psychiatry	13	5		41	46		0	0	0.68	2.742	FALSE	0
Tunca Z., Bayin M., Alkin T., Özerdem A., Resmi H., Akan Pi.	A Preliminary Observation of Increased Glial Cell Line-Derived Neurotrophic Factor in Manic Switch due to Electroconvulsive Treatment in Depressive Patients	2015	Journal of ECT	31	3		167	172	10.1097/YCT.0000000000000198	25354171	7	2.454	55.496	FALSE	0
Zhan Y., Zhang B., Zhou Y., Zheng W., Liu W., Wang C., Li H., Chen L., Yu L., Walter M., Li M., Li M.D., Ning Y.	A preliminary study of anti-suicidal efficacy of repeated ketamine infusions in depression with suicidal ideation	2019	Journal of Affective Disorders	251			205	212	10.1016/j.jad.2019.03.071	30927581	9	3.892	77.84	FALSE	0
D'Addario C., Micale V., Di Bartolomeo M., Stark T., Pucci M., Sulcova A., Palazzo M., Babinska Z., Cremaschi L., Drago F., Carlo Altamura A., Maccarrone M., Dell'Osso B.	A preliminary study of endocannabinoid system regulation in psychosis: Distinct alterations of CNR1 promoter DNA methylation in patients with schizophrenia	2017	Schizophrenia Research	188			132	140	10.1016/j.schres.2017.01.022	28108228	24	3.759	77.538	FALSE	0
Halaris A.	A primary care focus on the diagnosis and treatment of major depressive disorder in adults	2011	Journal of Psychiatric Practice	17	5		340	350	10.1097/01.pra.0000405364.90043.bd	21926529	8	1.161	15.806	FALSE	1
Andrade C.	A primer for the conceptualization of the mechanism of action of electroconvulsive therapy, 1: Defining the question	2014	Journal of Clinical Psychiatry	75	5		e410	e412	10.4088/JCP.14f09185	24922492	7	4.204	84.317	FALSE	0
McAndrew A., Lawn W., Stevens T., Porffy L., Brandner B., Morgan C.J.A.	A proof-of-concept investigation into ketamine as a pharmacological treatment for alcohol dependence: Study protocol for a randomised controlled trial	2017	Trials	18	1	159			10.1186/s13063-017-1895-6	28372596	8	1.883	26.449	FALSE	0
Ng C.H., Bousman C., Smith D.J., Dowling N., Byron K., King J., Sarris J.	A Prospective Study of Serotonin and Norepinephrine Transporter Genes and the Response to Desvenlafaxine Over 8 Weeks in Major Depressive Disorder	2016	Pharmacopsychiatry	49	5		210	212	10.1055/s-0042-103968	27023264	2	4.34	81.413	FALSE	0
Diazgranados N., Ibrahim L., Brutsche N.E., Newberg A., Kronstein P., Khalife S., Kammerer W.A., Quezado Z., Luckenbaugh D.A., Salvadore G., Machado-Vieira R., Manji H.K., Zarate Jr. C.A.	A randomized add-on trial of an N-methyl-D-aspartate antagonist in treatment-resistant bipolar depression	2010	Archives of General Psychiatry	67	8		793	802	10.1001/archgenpsychiatry.2010.90	20679587	628	1.775	31.887	TRUE	2
Zhang M., Rosenheck R., Lin X., Li Q., Zhou Y., Xiao Y., Huang X., Fan N., He H.	A randomized clinical trial of adjunctive ketamine anesthesia in electro-convulsive therapy for depression	2018	Journal of Affective Disorders	227			372	378	10.1016/j.jad.2017.11.034	29149755	13	3.892	77.84	FALSE	0
Rasmussen K.G., Kung S., Lapid M.I., Oesterle T.S., Geske J.R., Nuttall G.A., Oliver W.C., Abenstein J.P.	A randomized comparison of ketamine versus methohexital anesthesia in electroconvulsive therapy	2014	Psychiatry Research	215	2		362	365	10.1016/j.psychres.2013.12.027	24388729	54	2.118	46.321	TRUE	0
Loo C.K., Katalinic N., Smith D.J., Ingram A., Dowling N., Martin D., Addison K., Hadzi-Pavlovic D., Simpson B., Schweitzer I.	A randomized controlled trial of brief and ultrabrief pulse right unilateral electroconvulsive therapy	2015	International Journal of Neuropsychopharmacology	18	1	pyu045			10.1093/ijnp/pyu045	25522389	40	4.333	78.402	FALSE	0
Lapidus K.A.B., Levitch C.F., Perez A.M., Brallier J.W., Parides M.K., Soleimani L., Feder A., Iosifescu D.V., Charney D.S., Murrough J.W.	A randomized controlled trial of intranasal ketamine in major depressive disorder	2014	Biological Psychiatry	76	12		970	976	10.1016/j.biopsych.2014.03.026	24821196	229	12.095	95.781	TRUE	3
Blumberger D.M., Mulsant B.H., Fitzgerald P.B., Rajji T.K., Ravindran A.V., Young L.T., Levinson A.J., Daskalakis Z.J.	A randomized double-blind sham-controlled comparison of unilateral and bilateral repetitive transcranial magnetic stimulation for treatment-resistant major depression	2012	World Journal of Biological Psychiatry	13	6		423	435	10.3109/15622975.2011.579163	21736507	55	4.164	77.097	TRUE	0
Ray-Griffith S.L., Eads L.A., Han X., Golden K., Stowe Z.N.	A Randomized Pilot Study Comparing Ketamine and Methohexital Anesthesia for Electroconvulsive Therapy in Patients with Depression	2017	Journal of ECT	33	4		268	271	10.1097/YCT.0000000000000413	28422805	10	2.454	55.496	FALSE	0
Zarate Jr. C.A., Mathews D., Ibrahim L., Chaves J.F., Marquardt C., Ukoh I., Jolkovsky L., Brutsche N.E., Smith M.A., Luckenbaugh D.A.	A randomized trial of a low-trapping nonselective N-methyl-D-aspartate channel blocker in major depression	2013	Biological Psychiatry	74	4		257	264	10.1016/j.biopsych.2012.10.019	23206319	159	12.095	95.781	TRUE	4
Isuru A., Rodrigo A., Wijesinghe C., Ediriweera D., Premadasa S., Wijesekara C., Kuruppuarachchi L.	A randomized, double-blind, placebo-controlled trial on the role of preemptive analgesia with acetaminophen [paracetamol] in reducing headache following electroconvulsive therapy [ECT]	2017	BMC Psychiatry	17	1	275			10.1186/s12888-017-1444-6	28754173	3	2.704	56.452	FALSE	0
Ibrahim L., Diazgranados N., Jolkovsky L., Brutsche N., Luckenbaugh D.A., Joseph Herring W., Potter W.Z., Zarate Jr. C.A.	A randomized, placebo-controlled, crossover pilot trial of the oral selective NR2B antagonist MK-0657 in patients with treatment-resistant major depressive disorder	2012	Journal of Clinical Psychopharmacology	32	4		551	557	10.1097/JCP.0b013e31825d70d6	22722512	137	2.7	53.366	TRUE	0
Asai A., Yagi M., Tsuchimoto Y., Fukunishi S., Takeshita A., Tsuda Y., Fukuda A., Higuchi K.	A rare case of propofol-induced liver injury during modified electroconvulsive therapy in an elderly woman	2013	Internal Medicine	52	7		761	765	10.2169/internalmedicine.52.9089	23545671	3	1.005	26.97	FALSE	0
Sorel M., Zrek N., Locko B., Armessen C., Ayache S.S., Lefaucheur J.-P.	A reappraisal of the mechanisms of action of ketamine to treat complex regional pain syndrome in the light of cortical excitability changes	2018	Clinical Neurophysiology	129	5		990	1000	10.1016/j.clinph.2018.02.124	29558675	3	3.214	60.857	FALSE	9
Johnson R.J., III	A research study review of effectiveness of treatments for psychiatric conditions common to end-stage cancer patients: Needs assessment for future research and an impassioned plea	2018	BMC Psychiatry	18	1	85			10.1186/s12888-018-1651-9	29614992	4	2.704	56.452	FALSE	1
Graveland P.E., Wierdsma A.I., van den Broek W.W., Birkenhäger T.K.	A retrospective comparison of the effects of propofol and etomidate on stimulus variables and efficacy of electroconvulsive therapy in depressed inpatients	2013	Progress in Neuro-Psychopharmacology and Biological Psychiatry	45			230	235	10.1016/j.pnpbp.2013.06.003	23774194	6	4.361	79.217	FALSE	0
Tuerlings J.H.A.M., van Waarde J.A., Verwey B.	A retrospective study of 34 catatonic patients: Analysis of clinical care and treatment	2010	General Hospital Psychiatry	32	6		631	635	10.1016/j.genhosppsych.2010.08.007	21112456	29	2.86	66.186	FALSE	0
Mion G., Le Masson J., Granier C., Hoffmann C.	A retrospective study of ketamine administration and the development of acute or post-traumatic stress disorder in 274 war-wounded soldiers	2017	Anaesthesia	72	12		1476	1483	10.1111/anae.14079	28972278	8	5.739	85.938	FALSE	0
Kennedy S.H.	A review of antidepressant therapy in primary care: Current practices and future directions	2013	Primary Care Companion to the Journal of Clinical Psychiatry	15	2				10.4088/PCC.12r01420	0	26	2.01	49.585	FALSE	3
Wang S.-M., Han C., Lee S.-J., Patkar A.A., Masand P.S., Pae C.-U.	A review of current evidence for vilazodone in major depressive disorder	2013	International Journal of Psychiatry in Clinical Practice	17	3		160	169	10.3109/13651501.2013.794245	23578403	19	2.144	39.677	FALSE	13
King M.J., MacDougall A.G., Ferris S.M., Levine B., MacQueen G.M., McKinnon M.C.	A review of factors that moderate autobiographical memory performance in patients with major depressive disorder	2010	Journal of Clinical and Experimental Neuropsychology	32	10		1122	1144	10.1080/13803391003781874	20544462	29	1.958	39.319	FALSE	0
Taylor A., Stanbury L.	A review of postoperative pain management and the challenges	2009	Current Anaesthesia and Critical Care	20	4		188	194	10.1016/j.cacc.2009.02.003	0	33	3.047	55.76	FALSE	0
Arcari G.T., Mendes A.K., Sothern R.B.	A risperidone-induced prolactinoma resolved when a woman with schizoaffective disorder switched to ziprasidone: A case report	2012	Innovations in Clinical Neuroscience	9	9		21	24		0	4	2.962	59.513	FALSE	0
Wu R., Zhu D., Xia Y., Wang H., Tao W., Xue W., Xia B., Ren L., Zhou X., Li G., Chen G.	A role of Yueju in fast-onset antidepressant action on major depressive disorder and serum BDNF expression: A randomly double-blind, fluoxetine-adjunct, placebo-controlled, pilot clinical study	2015	Neuropsychiatric Disease and Treatment	11			2013	2021	10.2147/NDT.S86585	0	17	2.157	38.253	FALSE	1
Ionescu D.F., Luckenbaugh D.A., Niciu M.J., Richards E.M., Zarate C.A.	A single infusion of ketamine improves depression scores in patients with anxious bipolar depression	2015	Bipolar Disorders	17	4		438	443	10.1111/bdi.12277	25400146	44	5.41	86.218	FALSE	0
Dakwar E., Nunes E.V., Hart C.L., Foltin R.W., Mathew S.J., Carpenter K.M., Choi C.J., Basaraba C.N., Pavlicova M., Levin F.R.	A single ketamine infusion combined with mindfulness-based behavioral modification to treat cocaine dependence: A randomized clinical trial	2019	American Journal of Psychiatry	176	11		923	930	10.1176/appi.ajp.2019.18101123	31230464	14	14.119	96.953	FALSE	0
Ricken R., Wiethoff K., Reinhold T., Stamm T.J., Baghai T.C., Fisher R., Seemüller F., Brieger P., Cordes J., Laux G., Hauth I., Möller H.-J., Heinz A., Bauer M., Adli M.	A standardized stepwise drug treatment algorithm for depression reduces direct treatment costs in depressed inpatients ‐ Results from the German Algorithm Project (GAP3)	2018	Journal of Affective Disorders	228			173	177	10.1016/j.jad.2017.11.051	29253683	4	3.892	77.84	FALSE	0
Jiang J., Wang Z., Dong Y., Yang Y., Ng C.H., Ma S., Xu Y., Hu H., Hu S.	A statistical analysis plan for a randomized clinical trial to evaluate the efficacy and safety of ethosuximide in patients with treatment-resistant depression	2019	Medicine	98	31		e16674		10.1097/MD.0000000000016674	31374046	2	1.552	46.364	FALSE	0
Mion G.	A story of ketamine and psychedelics [Histoire de la kétamine et du psychédélisme]	2017	Annales Medico-Psychologiques	175	7		661	664	10.1016/j.amp.2017.07.002	0	1	0.28	2.43	FALSE	0
Miolo G., Tucci M., Menilli L., Stocchero G., Vogliardi S., Scrivano S., Montisci M., Favretto D.	A study on photostability of amphetamines and ketamine in hair irradiated under artificial sunlight	2018	Brain Sciences	8	6	96			10.3390/brainsci8060096	0	2	3.332	58.487	FALSE	0
Dakwar E., Nunes E.V., Hart C.L., Hu M.C., Foltin R.W., Levin F.R.	A sub-set of psychoactive effects may be critical to the behavioral impact of ketamine on cocaine use disorder: Results from a randomized, controlled laboratory study	2018	Neuropharmacology	142			270	276	10.1016/j.neuropharm.2018.01.005	29309770	8	4.431	79.676	FALSE	0
Benson-Martin J.J., Milligan P.D.	A survey of the practice of electroconvulsive therapy in South Africa	2015	Journal of ECT	31	4		253	257	10.1097/YCT.0000000000000239	25856021	7	2.454	55.496	FALSE	0
Tor P.-C., Bautovich A., Wang M.-J., Martin D., Harvey S.B., Loo C.	A Systematic review and meta-analysis of brief versus ultrabrief right unilateral electroconvulsive therapy for depression	2015	Journal of Clinical Psychiatry	76	9		e1092	e1098	10.4088/JCP.14r09145	26213985	71	4.204	84.317	FALSE	0
McGirr A., Berlim M.T., Bond D.J., Fleck M.P., Yatham L.N., Lam R.W.	A systematic review and meta-analysis of randomized, double-blind, placebo-controlled trials of ketamine in the rapid treatment of major depressive episodes	2015	Psychological Medicine	45	4		693	704	10.1017/S0033291714001603	25010396	164	5.813	92.344	FALSE	0
Dos Santos-Ribeiro S., de Salles Andrade J.B., Quintas J.N., Baptista K.B., Moreira-de-Oliveira M.E., Yücel M., Fontenelle L.F.	A Systematic Review of the Utility of Electroconvulsive Therapy in Broadly Defined Obsessive-Compulsive-Related Disorders	2018	The primary care companion for CNS disorders	20	5				10.4088/PCC.18r02342	30407758	8	0.657	11.764	FALSE	0
Santos-Ribeiro S.D., De Salles Andrade J.B., Quintas J.N., Baptista K.B., Moreira-De-Oliveira M.E., Yücel M., Fontenelle L.F.	A systematic review of the utility of electroconvulsive therapy in broadly defined obsessive-compulsive–related disorders	2018	Primary Care Companion to the Journal of Clinical Psychiatry	20	5	18r02342			10.4088/PCC.18r02342	30407758	0	2.01	49.585	FALSE	0
Metastasio A., Dodwell D.	A translation of "L'Elettroshock" by Cerletti & Bini, with an introduction	2013	European Journal of Psychiatry	27	4		231	239	10.4321/S0213-61632013000400001	0	1	0.646	8.156	FALSE	1
Gunduz-Bruce H., Kenney J., Changlani S., Peixoto A., Gueorguieva R., Leone C., Stachenfeld N.	A translational approach for NMDA receptor profiling as a vulnerability biomarker for depression and schizophrenia	2017	Experimental Physiology	102	5		587	597	10.1113/EP086212	28294453	2	2.431	48.765	FALSE	1
Suzuki Y., Miyajima M., Ohta K., Yoshida N., Okumura M., Nakamura M., Sasano T., Kawara T., Matsuura M., Matsushima E.	A Triphasic Change of Cardiac Autonomic Nervous System during Electroconvulsive Therapy	2015	Journal of ECT	31	3		186	191	10.1097/YCT.0000000000000227	26307953	8	2.454	55.496	FALSE	0
Mirzakhani H., Van Dormolen J., Van Der Weide K., Guchelaar H.-J., Van Noorden M.S., Swen J.	Aberrant CYP2D6 metabolizer phenotypes do not show increased frequency in patients undergoing ECT after antidepressant therapy	2015	Pharmacogenetics and Genomics	25	10		515	517	10.1097/FPC.0000000000000167	26230381	0	2.628	47.88	FALSE	0
Merkl A., Schubert F., Quante A., Luborzewski A., Brakemeier E.-L., Grimm S., Heuser I., Bajbouj M.	Abnormal cingulate and prefrontal cortical neurochemistry in major depression after electroconvulsive therapy	2011	Biological Psychiatry	69	8		772	779	10.1016/j.biopsych.2010.08.009	20951980	66	12.095	95.781	TRUE	0
Edward Roberts R., Curran H.V., Friston K.J., Morgan C.J.A.	Abnormalities in white matter microstructure associated with chronic ketamine use	2014	Neuropsychopharmacology	39	2		329	338	10.1038/npp.2013.195	23929545	35	6.751	92.878	FALSE	0
Noppers I., Niesters M., Swartjes M., Bauer M., Aarts L., Geleijnse N., Mooren R., Dahan A., Sarton E.	Absence of long-term analgesic effect from a short-term S-ketamine infusion on fibromyalgia pain: A randomized, prospective, double blind, active placebo-controlled trial	2011	European Journal of Pain	15	9		942	949	10.1016/j.ejpain.2011.03.008	21482474	33	3.492	67.405	FALSE	0
Wang J., Vila-Rodriguez F., Jiang W., Ren Y.-P., Wang C.-M., Ma X.	Accelerated magnetic seizure therapy for treatment of major depressive disorder: A report of 3 cases	2019	Journal of ECT	35	2		135	138	10.1097/YCT.0000000000000521	29979250	2	2.454	55.496	FALSE	0
Stewart J.A., Kampman O., Huuhka M., Anttila S., Huuhka K., Lehtimäki T., Leinonen E.	ACE polymorphism and response to electroconvulsive therapy in major depression	2009	Neuroscience Letters	458	3		122	125	10.1016/j.neulet.2009.04.057	19409959	18	2.274	26.753	FALSE	0
Winkler D., Pjrek E., Lanzenberger R., Baldinger P., Eitel D., Kasper S., Frey R.	Actigraphy in patients with treatment-resistant depression undergoing electroconvulsive therapy	2014	Journal of Psychiatric Research	57	1		96	100	10.1016/j.jpsychires.2014.06.006	24998016	12	3.745	76.861	FALSE	35
Coddou C., Yan Z., Obsil T., Pablo Huidobro-Toro J., Stojilkovic S.S.	Activation and regulation of purinergic P2X receptor channels	2011	Pharmacological Reviews	63	3		641	683	10.1124/pr.110.003129	21737531	327	17.395	99.444	FALSE	0
Kaufman K.R., Struck P.J.	Activation of suicidal ideation with adjunctive rufinamide in bipolar disorder	2011	Epilepsy and Behavior	20	2		386	389	10.1016/j.yebeh.2010.11.014	21189229	15	2.508	50.919	FALSE	0
Lin C.-C., Yang A.-H., Lin A.T.-L.	Activation of the mTOR dependent signaling pathway underlies ketamine-induced uropathy	2017	Neurourology and Urodynamics	36	8		1988	1995	10.1002/nau.23234	28220552	2	2.037	47.647	FALSE	0
Sudhakaran P.	Acupuncture for depression	2014	Medical Acupuncture	26	4		230	240	10.1089/acu.2014.1043	0	3	2.022	43.44	FALSE	4
Wei I.-H., Chen K.-T., Tsai M.-H., Wu C.-H., Lane H.-Y., Huang C.-C.	Acute Amino Acid d -Serine Administration, Similar to Ketamine, Produces Antidepressant-like Effects through Identical Mechanisms	2017	Journal of Agricultural and Food Chemistry	65	49		10792	10803	10.1021/acs.jafc.7b04217	29161812	14	4.192	86.265	FALSE	0
Neill J.C., Harte M.K., Haddad P.M., Lydall E.S., Dwyer D.M.	Acute and chronic effects of NMDA receptor antagonists in rodents, relevance to negative symptoms of schizophrenia: A translational link to humans	2014	European Neuropsychopharmacology	24	5		822	835	10.1016/j.euroneuro.2013.09.011	24287012	69	3.853	72.657	FALSE	1
Wilkinson S.T., Katz R.B., Toprak M., Webler R., Ostroff R.B., Sanacora G.	Acute and longer-term outcomes using ketamine as a clinical treatment at the yale psychiatric hospital	2018	Journal of Clinical Psychiatry	79	4	17m11731			10.4088/JCP.17m11731	30063304	12	4.204	84.317	FALSE	0
Takamiya A., Plitman E., Chung J.K., Chakravarty M., Graff-Guerrero A., Mimura M., Kishimoto T.	Acute and long-term effects of electroconvulsive therapy on human dentate gyrus	2019	Neuropsychopharmacology	44	10		1805	1811	10.1038/s41386-019-0312-0	30622299	14	6.751	92.878	FALSE	0
O’Reardon J.P., Cristancho M.A., Von Andreae C.V., Cristancho P., Weiss D.	Acute and maintenance electroconvulsive therapy for treatment of severe major depression during the second and third trimesters of pregnancy with infant follow-up to 18 months: Case report and review of the literature	2011	Journal of ECT	27	1		e23	e26	10.1097/YCT.0b013e3181e63160	20562638	25	2.454	55.496	FALSE	0
Nilsson B.M., Ekselius L.	Acute and maintenance electroconvulsive therapy for treatment of severely disabling obsessive-compulsive symptoms in a patient with asperger syndrome	2009	Journal of ECT	25	3		205	207	10.1097/YCT.0b013e31819746bc	19384252	4	2.454	55.496	FALSE	0
Vanicek T., Kranz G.S., Vyssoki B., Fugger G., Komorowski A., Höflich A., Saumer G., Milovic S., Lanzenberger R., Eckert A., Kasper S., Frey R.	Acute and subsequent continuation electroconvulsive therapy elevates serum BDNF levels in patients with major depression	2019	Brain Stimulation	12	4		1041	1050	10.1016/j.brs.2019.02.015	31000384	7	6.565	91.251	FALSE	0
Mayur P., Byth K., Harris A.	Acute antidepressant effects of right unilateral ultra-brief ECT: A double-blind randomised controlled trial	2013	Journal of Affective Disorders	149	1-3		426	429	10.1016/j.jad.2012.12.005	23287525	17	3.892	77.84	FALSE	0
Kumagaya D.Y.	Acute electroconvulsive therapy in the elderly with schizophrenia and schizoaffective disorder: A case series	2019	Asia-Pacific Psychiatry	11	4	e12361			10.1111/appy.12361	31106956	2	1.094	16.365	FALSE	0
Kadriu B., Gold P.W., Luckenbaugh D.A., Lener M.S., Ballard E.D., Niciu M.J., Henter I.D., Park L.T., De Sousa R.T., Yuan P., Machado-Vieira R., Zarate C.A.	Acute ketamine administration corrects abnormal inflammatory bone markers in major depressive disorder	2018	Molecular Psychiatry	23	7		1626	1631	10.1038/mp.2017.109	28555075	18	12.384	96.47	FALSE	0
Grimm O., Gass N., Weber-Fahr W., Sartorius A., Schenker E., Spedding M., Risterucci C., Schweiger J.I., Böhringer A., Zang Z., Tost H., Schwarz A.J., Meyer-Lindenberg A.	Acute ketamine challenge increases resting state prefrontal-hippocampal connectivity in both humans and rats	2015	Psychopharmacology	232	21-22		4231	4241	10.1007/s00213-015-4022-y	26184011	50	3.13	60.589	FALSE	0
Grent-'t-Jong T., Rivolta D., Gross J., Gajwani R., Lawrie S.M., Schwannauer M., Heidegger T., Wibral M., Singer W., Sauer A., Scheller B., Uhlhaas P.J.	Acute ketamine dysregulates task-related gamma-band oscillations in thalamo-cortical circuits in schizophrenia	2018	Brain	141	8		2511	2526	10.1093/brain/awy175	30020423	12	11.337	96.346	FALSE	0
Wiergowski M., Anand J.S., Krzyżanowski M., Jankowski Z.	Acute methoxetamine and amphetamine poisoning with fatal outcome: A case report	2014	International Journal of Occupational Medicine and Environmental Health	27	4		683	690	10.2478/s13382-014-0290-8	25060403	14	1.541	30.311	FALSE	0
Hydzik P., Gomółka E., Sulka A., Cudzich-Czop S.	Acute methoxetamine poisoning - Case report [Ostre zatrucie m etoksetamina̧ - Opis przypadku]	2012	Z Zagadnien Nauk Sadowych	91			235	242		0	8	2.184	77.536	FALSE	1
van Schalkwyk G.I., Wilkinson S.T., Davidson L., Silverman W.K., Sanacora G.	Acute psychoactive effects of intravenous ketamine during treatment of mood disorders: Analysis of the Clinician Administered Dissociative State Scale	2018	Journal of Affective Disorders	227			11	16	10.1016/j.jad.2017.09.023	29045915	12	3.892	77.84	FALSE	1
Haghighi M., Salehi I., Erfani P., Jahangard L., Bajoghli H., Holsboer-Trachsler E., Brand S.	Additional ECT increases BDNF-levels in patients suffering from major depressive disorders compared to patients treated with citalopram only	2013	Journal of Psychiatric Research	47	7		908	915	10.1016/j.jpsychires.2013.03.006	0	48	3.745	76.861	FALSE	4
Rao N.P., Venkatasubramanian G., Gangadhar B.N.	Add-on quetiapine for difficult to treat bipolar depression	2010	German Journal of Psychiatry	13	1		41	44		0	1	0.621	5.597	FALSE	0
Burnstock G., Fredholm B.B., Verkhratsky A.	Adenosine and ATP receptors in the brain	2011	Current Topics in Medicinal Chemistry	11	8		973	1011	10.2174/156802611795347627	21401499	126	3.218	64.754	FALSE	4
Altinbaş K., Smith D., Oral E.T.	Adherence to Turkish psychiatric association guideline for bipolar depression treatment in a specialized mood disorders outpatient unit	2011	Psychiatria Danubina	23	2		189	193		21685859	9	0.764	10.593	FALSE	0
Ye J., Lin X., Jiang D., Chen M., Zhang Y., Tian H., Li J., Zhuo C., Zhao Y.	Adjunct ketamine treatment effects on treatment-resistant depressive symptoms in chronic treatment-resistant schizophrenia patients are short-term and disassociated from regional homogeneity changes in key brain regions–a pilot study	2019	Psychiatry and Clinical Psychopharmacology	29	4		907	915	10.1080/24750573.2019.1699726	0	0	0.893	9.071	FALSE	0
Sim K., Fujii S., Yang S.-Y., Chong M.-Y., Ungvari G.S., Si T., He Y.L., Chung E.K., Shinfuku N., Kua E.H., Tan C.H.	Adjunctive antidepressant use and its clinical correlates in patients with schizophrenia: An East Asia multicenter comparative prescribing audit	2010	Asia-Pacific Psychiatry	2	1		41	47	10.1111/j.1758-5872.2009.00048.x	0	1	1.094	16.365	FALSE	0
Schiffman J.E., Gitlin M.J.	Adjunctive oxycodone for the treatment of refractory bipolar depression	2012	Journal of Clinical Psychiatry	73	7		992		10.4088/JCP.11cr07565	0	1	4.204	84.317	FALSE	0
Lung F.-W., Liu C.-L., Wang C.-S., Tzeng D.-S.	Adjunctive topiramate treatment for a refractory familial adolescent mania	2009	World Journal of Biological Psychiatry	10	1		74	77	10.1080/15622970701268864	19673090	5	4.164	77.097	FALSE	0
Cunningham M.G., Yadollahikhales G., Vitaliano G., van Horne C.	Administration of electroconvulsive therapy for depression associated with deep brain stimulation in a patient with post-traumatic Parkinson's Disease: A case study	2016	BMC Psychiatry	16	1	399			10.1186/s12888-016-1108-y	27842519	5	2.704	56.452	FALSE	0
Altinay M., Karne H., Anand A.	Administration of Sub-anesthetic Dose of Ketamine and Electroconvulsive Treatment on Alternate Week Days in Patients with Treatment Resistant Depression: A Double Blind Placebo Controlled Trial	2019	Psychopharmacology Bulletin	49	1		8	16		30858635	2	3.13	60.589	FALSE	0
Ambade V., Arora M.M., Singh P., Somani B.L., Basannar D.	Adrenaline, noradrenaline and dopamine level estimation in depression: Does it help?	2009	Medical Journal Armed Forces India	65	3		216	220	10.1016/S0377-1237(09)80006-3	0	19	11.148	98.012	FALSE	0
C. Conley A., A. Newhouse P.	Advances in Drug Discovery and Development in Geriatric Psychiatry	2018	Current Psychiatry Reports	20	2	10			10.1007/s11920-018-0871-5	29504046	1	4.539	85.246	FALSE	0
Schwenk E.S., Goldberg S.F., Patel R.D., Zhou J., Adams D.R., Baratta J.L., Viscusi E.R., Epstein R.H.	Adverse drug effects and preoperative medication factors related to perioperative low-dose ketamine infusions	2016	Regional Anesthesia and Pain Medicine	41	4		482	487	10.1097/AAP.0000000000000416	27281730	19	7.015	95.313	FALSE	0
Zsolt F., Adler M.	Affective disorders and their treatment during pregnancy and after birth - A review [Hangulati betegségek és azok kezelése a terhesség alatt és a szülés után - Áttekintés]	2013	Neuropsychopharmacologia Hungarica	15	1		40	48		23542758	0	4.84	87.648	FALSE	0
Keiser M., Hasan M., Oswald S.	Affinity of Ketamine to Clinically Relevant Transporters	2018	Molecular Pharmaceutics	15	1		326	331	10.1021/acs.molpharmaceut.7b00627	29191019	7	4.321	77.617	FALSE	0
Leach J.P., Mohanraj R., Borland W.	Alcohol and drugs in epilepsy: Pathophysiology, presentation, possibilities, and prevention	2012	Epilepsia	53	SUPPL. 4		48	57	10.1111/j.1528-1167.2012.03613.x	22946721	45	6.04	90.441	FALSE	1
Aksay S.S., Hambsch M., Janke C., Bumb J.M., Kranaster L., Sartorius A.	Alcohol use disorder as a possible predictor of electroconvulsive therapy response	2017	Journal of ECT	33	2		117	121	10.1097/YCT.0000000000000366	27828926	5	2.454	55.496	FALSE	3
Rush G., O'Donovan A., Nagle L., Conway C., McCrohan A., O'Farrelly C., Lucey J.V., Malone K.M.	Alteration of immune markers in a group of melancholic depressed patients and their response to electroconvulsive therapy	2016	Journal of Affective Disorders	205			60	68	10.1016/j.jad.2016.06.035	27414954	24	3.892	77.84	FALSE	2
Liu J., Ren L., Womer F.Y., Wang J., Fan G., Jiang W., Blumberg H.P., Tang Y., Xu K., Wang F.	Alterations in amplitude of low frequency fluctuation in treatment-naïve major depressive disorder measured with resting-state fMRI	2014	Human Brain Mapping	35	10		4979	4988	10.1002/hbm.22526	24740815	73	4.421	80.985	FALSE	1
Aydin A., Gumrukcuoglu H.A., Selvi Y., Besiroglu L., Ozdemir P.G., Ozdemir O., Akdag S., Cegin B.	Alterations in P wave duration and dispersion in depressive patients following electroconvulsive therapy	2012	General Hospital Psychiatry	34	2		201	205	10.1016/j.genhosppsych.2011.11.002	22177025	3	2.86	66.186	FALSE	0
Qiu H., Li X., Luo Q., Li Y., Zhou X., Cao H., Zhong Y., Sun M.	Alterations in patients with major depressive disorder before and after electroconvulsive therapy measured by fractional amplitude of low-frequency fluctuations (fALFF)	2019	Journal of Affective Disorders	244			92	99	10.1016/j.jad.2018.10.099	30326347	7	3.892	77.84	FALSE	0
Hein M., Lanquart J.-P., Loas G., Hubain P., Linkowski P.	Alterations of neural network organisation during rapid eye movement sleep and slow-wave sleep in major depression: Implications for diagnosis, classification, and treatment	2019	Psychiatry Research - Neuroimaging	291			71	78	10.1016/j.pscychresns.2019.08.003	31416044	5	2.118	46.321	FALSE	109
Kiraly D.D., Horn S.R., Van Dam N.T., Costi S., Schwartz J., Kim-Schulze S., Patel M., Hodes G.E., Russo S.J., Merad M., Iosifescu D.V., Charney D.S., Murrough J.W.	Altered peripheral immune profiles in treatment-resistant depression: Response to ketamine and prediction of treatment outcome	2017	Translational Psychiatry	7	3	e1065			10.1038/tp.2017.31	28323284	64	5.28	86.774	FALSE	2
[No author name available]	Alternatives to antidepressants during pregnancy. Options include psychotherapy, acupuncture, massage, and electroconvulsive therapy	2010	The Harvard mental health letter / from Harvard Medical School	27	2		4	5		27024005	0	0.657	11.764	FALSE	1
Szczepanik J., Nugent A.C., Drevets W.C., Khanna A., Zarate C.A., Jr., Furey M.L.	Amygdala response to explicit sad face stimuli at baseline predicts antidepressant treatment response to scopolamine in major depressive disorder	2016	Psychiatry Research - Neuroimaging	254			67	73	10.1016/j.pscychresns.2016.06.005	27366831	11	2.118	46.321	FALSE	0
Aengenheister L., Keevend K., Muoth C., Schönenberger R., Diener L., Wick P., Buerki-Thurnherr T.	An advanced human in vitro co-culture model for translocation studies across the placental barrier	2018	Scientific Reports	8	1	5388			10.1038/s41598-018-23410-6	29599470	24	3.998	76.761	FALSE	0
Spijker J., Nolen W.A.	An algorithm for the pharmacological treatment of depression: Clinical overview	2010	Acta Psychiatrica Scandinavica	121	3		180	189	10.1111/j.1600-0447.2009.01492.x	19878134	22	5.362	88.922	FALSE	0
Saligan L.N., Luckenbaugh D.A., Slonena E.E., MacHado-Vieira R., Zarate C.A., Jr.	An assessment of the anti-fatigue effects of ketamine from a double-blind, placebo-controlled, crossover study in bipolar disorder	2016	Journal of Affective Disorders	194			115	119	10.1016/j.jad.2016.01.009	26807672	16	3.892	77.84	FALSE	0
Read J., Harrop C., Geekie J., Renton J.	An audit of ECT in England 2011–2015: Usage, demographics, and adherence to guidelines and legislation	2018	Psychology and Psychotherapy: Theory, Research and Practice	91	3		263	277	10.1111/papt.12160	29052308	10	2.107	65.431	FALSE	0
Scangos K.W., Weiner R.D., Coffey E.C., Krystal A.D.	An electrophysiological biomarker that may predict treatment response to ECT	2019	Journal of ECT	35	2		95	102	10.1097/YCT.0000000000000557	30531398	3	2.454	55.496	FALSE	1
Andreae M.H., Rhodes E., Bourgoise T., Carter G.M., White R.S., Indyk D., Sacks H., Rhodes R.	An Ethical Exploration of Barriers to Research on Controlled Drugs	2016	American Journal of Bioethics	16	4		36	47	10.1080/15265161.2016.1145282	26982922	22	7.647	97.861	FALSE	0
Deardorff W.J., Grossberg G.T.	An evidence-based practical guide: Thoroughly assess psychiatric symptoms, employ psychosocial interventions, and use pharmacotherapy judiciously	2016	Current Psychiatry	15	11		39	48		0	1	0.68	2.742	FALSE	0
Lauterbach E.C.	An extension of hypotheses regarding rapid-acting, treatment-refractory, and conventional antidepressant activity of dextromethorphan and dextrorphan	2012	Medical Hypotheses	78	6		693	702	10.1016/j.mehy.2012.02.012	22401777	33	1.375	14.13	FALSE	0
Gurevich M.I., Robinson C.L.	An Individualized Approach to Treatment-Resistant Bipolar Disorder: A Case Series	2016	Explore: The Journal of Science and Healing	12	4		237	245	10.1016/j.explore.2016.04.001	27179557	1	1.411	71.189	FALSE	5
Salvadore G., Van Der Veen J.W., Zhang Y., Marenco S., MacHado-Vieira R., Baumann J., Ibrahim L.A., Luckenbaugh D.A., Shen J., Drevets W.C., Zarate C.A.	An investigation of amino-acid neurotransmitters as potential predictors of clinical improvement to ketamine in depression	2012	International Journal of Neuropsychopharmacology	15	8		1063	1072	10.1017/S1461145711001593	22040773	60	4.333	78.402	TRUE	0
Rasmussen K.G., Johnson E.K., Kung S., Farrow S.L., Brown S.K., Govrik M.N., Citronowicz R.I.	An open-label, pilot study of daily right unilateral ultrabrief pulse electroconvulsive therapy	2016	Journal of ECT	32	1		33	37	10.1097/YCT.0000000000000261	26172059	7	2.454	55.496	FALSE	1
McKenzie A.G.	Anaesthetic and other treatments of shell shock: World War I and beyond	2012	Journal of the Royal Army Medical Corps	158	1		29	33	10.1136/jramc-158-01-07	22545370	1	0.994	25.152	FALSE	0
Jannati M., Attar A.	Analgesia and sedation post-coronary artery bypass graft surgery: A review of the literature	2019	Therapeutics and Clinical Risk Management	15			773	781	10.2147/TCRM.S195267	0	2	1.888	37.745	FALSE	3
Greenwald M.	Analgesia for the pediatric trauma patient: Primum non nocere?	2010	Clinical Pediatric Emergency Medicine	11	1		28	40	10.1016/j.cpem.2009.12.008	0	4	2.197	70.238	FALSE	2
Zeiler F.A., Alsubaie F., Zeiler K., Bernard F., Skrobik Y.	Analgesia in neurocritical care: An international survey and practice audit	2016	Critical Care Medicine	44	5		973	980	10.1097/CCM.0000000000001602	26983164	7	7.414	87.5	FALSE	0
Elsewaisy O., Slon B., Monagle J.	Analgesic Effect of Subanesthetic Intravenous Ketamine in Refractory Neuropathic Pain: A Case Report	2010	Pain Medicine	11	6		946	950	10.1111/j.1526-4637.2010.00863.x	20624244	9	2.513	60.478	FALSE	0
Kang J.G., Lee C.J., Kim T.H., Sim W.S., Shin B.S., Lee S.H., Nahm F.S., Lee P.B., Kim Y.C., Lee S.C.	Analgesic effects of ketamine infusion therapy in korean patients with neuropathic pain: A 2-week, open-label, uncontrolled study	2010	Current Therapeutic Research - Clinical and Experimental	71	2		93	104	10.1016/j.curtheres.2010.04.001	0	4	2.614	29.655	FALSE	0
[truncated: 2,149 more rows]
